# Supplementary material for: An account of the taxonomy and distribution of Syllidae (Annelida, Polychaetes) in the eastern Mediterranean, with notes on the genus Prosphaerosyllis San Martín, 1984 in the Mediterranean
Source: Zookeys. 2011 Nov 28;(150):281–326. doi: 10.3897/zookeys.150.2146 (PMC3234442; doi:10.3897/zookeys.150.2146)
Supplement: XML Treatment for Syllides edentatus [file zookeys.150.2146-treatment2.xml]

<!DOCTYPE tp:taxon-treatment
  PUBLIC "-//TaxonX//DTD Taxonomic Treatment Publishing DTD v0 20100105//EN" "tax-treatment-NSO.dtd">
<tp:taxon-treatment xmlns:tp="http://www.plazi.org/taxpub"><tp:treatment-meta><mixed-citation publication-type="journal"><person-group><name><surname>Faulwetter</surname><given-names>Sarah</given-names></name><name><surname>Chatzigeorgiou</surname><given-names>Georgios</given-names></name><name><surname>Galil</surname><given-names>Bella S.</given-names></name><name><surname>Arvanitidis</surname><given-names>Christos</given-names></name></person-group><article-title>An account of the taxonomy and distribution of Syllidae (Annelida, Polychaetes) in the eastern  Mediterranean, with notes on the genus 
                    <italic>Prosphaerosyllis</italic> San Martín, 1984 in the Mediterranean</article-title><source>Zookeys</source><day>28</day><month>11</month><year>2011</year><volume>2011</volume><issue>150</issue><fpage>281</fpage><lpage>326</lpage><pub-id pub-id-type="doi">10.3897/zookeys.150.2146</pub-id></mixed-citation></tp:treatment-meta><tp:nomenclature><tp:taxon-name>
                            <tp:taxon-name-part taxon-name-part-type="genus">Syllides</tp:taxon-name-part>
                            <tp:taxon-name-part taxon-name-part-type="species">edentatus</tp:taxon-name-part>
                            <object-id xmlns:xlink="http://www.w3.org/1999/xlink" xlink:type="simple">http://species-id.net/wiki/Syllides_edentatus</object-id>
                        </tp:taxon-name><tp:taxon-authority>Westheide, 1974</tp:taxon-authority><tp:nomenclature-citation-list><tp:nomenclature-citation><tp:taxon-name>Syllides japonica edentata</tp:taxon-name><comment> Westheide, 1974a: 81, figs 36e, 37;<xref ref-type="bibr" rid="B29">Campoy 1982</xref>: 320; <xref ref-type="bibr" rid="B134">San Martín et al. 1985</xref>: 32.</comment></tp:nomenclature-citation><tp:nomenclature-citation><tp:taxon-name>Syllides edentatus</tp:taxon-name><comment>: <xref ref-type="bibr" rid="B124">San Martín 1984b</xref>: 143, fig. 27; 2003: 143, fig. 70; <xref ref-type="bibr" rid="B31">Çinar 1999</xref>: 211, fig. 4.86; <xref ref-type="bibr" rid="B37">Çinar and Gambi 2005</xref>: 753.</comment></tp:nomenclature-citation></tp:nomenclature-citation-list></tp:nomenclature><tp:treatment-sec sec-type="Material examined"><title>Material examined.</title><p>Elounda, Crete, Greece: CELA-5b-08 (2 ind.), CELA-5d-08 (2 ind.) [coll. 12.6.2008]; CELB-10c-07 (1 ind.) [coll. 27.9.2007].</p></tp:treatment-sec><tp:treatment-sec sec-type="Type locality"><title>Type locality.</title><p>Galápagos Islands (Pacific Ocean).</p></tp:treatment-sec><tp:treatment-sec sec-type="Distribution"><title>Distribution.</title><p>Galápagos Islands, north-east Pacific, Atlantic, Mediterranean Sea: WB, AS. New record for the Greek coast.</p></tp:treatment-sec><tp:treatment-sec sec-type="Habitat"><title>Habitat.</title><p>Shallow subtidal depths, in sandy and muddy sediments, among photophilic algae and <italic><tp:taxon-name>Zostera</tp:taxon-name></italic> beds, in vermetid reefs.</p></tp:treatment-sec><ref-list><ref id="B29"><mixed-citation xmlns:xlink="http://www.w3.org/1999/xlink" xlink:type="simple"><person-group><name name-style="western"><surname>Campoy</surname><given-names>A</given-names></name></person-group> (<year>1982</year>)<article-title> Fauna de Espana de Anelidos Poliquetos de la Peninsula Iberica.</article-title><source>Publicaciones de Biologia de la Universidad de Navarra </source><volume>7</volume>: <fpage>1</fpage>-<lpage>780</lpage>. <ext-link ext-link-type="uri" xlink:href="http://hdl.handle.net/10171/11773" xlink:type="simple">http://hdl.handle.net/10171/11773</ext-link>, <ext-link ext-link-type="uri" xlink:href="http://hdl.handle.net/10171/11777" xlink:type="simple">http://hdl.handle.net/10171/11777</ext-link></mixed-citation></ref><ref id="B134"><mixed-citation xmlns:xlink="http://www.w3.org/1999/xlink" xlink:type="simple"><person-group><name name-style="western"><surname>San Martín</surname><given-names>G</given-names></name><name name-style="western"><surname>Gonzalez</surname><given-names>G</given-names></name><name name-style="western"><surname>López</surname><given-names>E</given-names></name></person-group> (<year>1985</year>)<article-title> Aspectos sistematicos y ecologicos sobre algunas especies de Silidos (Polychaeta: Syllidae) de las costas gallegas.</article-title><source>Boletin Instituto Espanol de Oceanografia </source><volume>2</volume>: <fpage>27</fpage>-<lpage>36</lpage>.</mixed-citation></ref><ref id="B124"><mixed-citation xmlns:xlink="http://www.w3.org/1999/xlink" xlink:type="simple"><person-group><name name-style="western"><surname>San Martín</surname><given-names>G</given-names></name></person-group> (<year>1984b</year>)<source> Estudio biogeográfico, faunistico y sistemático de los poliquetos de la familia Silidos (Syllidae: Polychaeta) en Baleares. PhD Thesis, Madrid, Spain: Universidad Complutense de Madrid.</source></mixed-citation></ref><ref id="B31"><mixed-citation xmlns:xlink="http://www.w3.org/1999/xlink" xlink:type="simple"><person-group><name name-style="western"><surname>Çinar</surname><given-names>ME</given-names></name></person-group> (<year>1999</year>)<source> Türkiye’nin Ege Denizi sahillerinde dağılım gösteren syllidae (Polychaeta-Annelida) türlerinin taksonomisi ve ekolojisi. Phd Thesis, Izmir, Turkey: Ege University. </source><ext-link ext-link-type="uri" xlink:href="http://www.belgeler.com/blg/26fl/turkiye-nin-ege-denizi-sahillerinde-dagilim-gosteren-syllidae-polychaeta-annelido-turlerinin-taksonomisi-ve-ekolojisi-taxonomy-and-ecology-of-syllidae-polychaeta-annelido-distrubuted-along-the-turkish-aegeon-coast" xlink:type="simple">http://www.belgeler.com/blg/26fl/turkiye-nin-ege-denizi-sahillerinde-dagilim-gosteren-syllidae-polychaeta-annelido-turlerinin-taksonomisi-ve-ekolojisi-taxonomy-and-ecology-of-syllidae-polychaeta-annelido-distrubuted-along-the-turkish-aegeon-coast</ext-link></mixed-citation></ref><ref id="B37"><mixed-citation xmlns:xlink="http://www.w3.org/1999/xlink" xlink:type="simple"><person-group><name name-style="western"><surname>Çinar</surname><given-names>ME</given-names></name><name name-style="western"><surname>Gambi</surname><given-names>MC</given-names></name></person-group> (<year>2005</year>)<article-title> Cognetti’s syllid collection (Polychaeta: Syllidae) deposited at the Museum of the Stazione Zoologica “Anton Dohrn” (Naples, Italy), with descriptions of two new species of <italic>Autolytus</italic>.</article-title><source>Journal of Natural History </source><volume>39</volume>: <fpage>725</fpage>-<lpage>762</lpage>. doi: <ext-link ext-link-type="uri" xlink:href="http://dx.doi.org/10.1080/00222930400001327" xlink:type="simple">10.1080/00222930400001327</ext-link></mixed-citation></ref></ref-list></tp:taxon-treatment>
