# Supplementary material for: An account of the taxonomy and distribution of Syllidae (Annelida, Polychaetes) in the eastern Mediterranean, with notes on the genus Prosphaerosyllis San Martín, 1984 in the Mediterranean
Source: Zookeys. 2011 Nov 28;(150):281–326. doi: 10.3897/zookeys.150.2146 (PMC3234442; doi:10.3897/zookeys.150.2146)
Supplement: XML Treatment for Syllides japonicus [file zookeys.150.2146-treatment3.xml]

<!DOCTYPE tp:taxon-treatment
  PUBLIC "-//TaxonX//DTD Taxonomic Treatment Publishing DTD v0 20100105//EN" "tax-treatment-NSO.dtd">
<tp:taxon-treatment xmlns:tp="http://www.plazi.org/taxpub"><tp:treatment-meta><mixed-citation publication-type="journal"><person-group><name><surname>Faulwetter</surname><given-names>Sarah</given-names></name><name><surname>Chatzigeorgiou</surname><given-names>Georgios</given-names></name><name><surname>Galil</surname><given-names>Bella S.</given-names></name><name><surname>Arvanitidis</surname><given-names>Christos</given-names></name></person-group><article-title>An account of the taxonomy and distribution of Syllidae (Annelida, Polychaetes) in the eastern  Mediterranean, with notes on the genus 
                    <italic>Prosphaerosyllis</italic> San Martín, 1984 in the Mediterranean</article-title><source>Zookeys</source><day>28</day><month>11</month><year>2011</year><volume>2011</volume><issue>150</issue><fpage>281</fpage><lpage>326</lpage><pub-id pub-id-type="doi">10.3897/zookeys.150.2146</pub-id></mixed-citation></tp:treatment-meta><tp:nomenclature><tp:taxon-name>
                            <tp:taxon-name-part taxon-name-part-type="genus">Syllides</tp:taxon-name-part>
                            <tp:taxon-name-part taxon-name-part-type="species">japonicus</tp:taxon-name-part>
                        <object-id xmlns:xlink="http://www.w3.org/1999/xlink" xlink:type="simple">http://species-id.net/wiki/Syllides_japonicus</object-id>
                        </tp:taxon-name><tp:taxon-authority>Imajima, 1966</tp:taxon-authority><tp:nomenclature-citation-list><tp:nomenclature-citation><tp:taxon-name>Syllides japonicus</tp:taxon-name><comment> Imajima, 1966: 112, figs 36a–h; <xref ref-type="bibr" rid="B18">Banse 1971</xref>: 1477, fig. 5; <xref ref-type="bibr" rid="B128">San Martín 2003</xref>: 142, fig. 69; <xref ref-type="bibr" rid="B135">San Martín and Hutchings 2006</xref>: 360, figs 86c–f, 87a–e.</comment></tp:nomenclature-citation><tp:nomenclature-citation><tp:taxon-name>Syllides</tp:taxon-name><comment> cf. <italic>japonicus</italic>:<xref ref-type="bibr" rid="B124">San Martín 1984b</xref>: 139, fig. 26.</comment></tp:nomenclature-citation></tp:nomenclature-citation-list></tp:nomenclature><tp:treatment-sec sec-type="Material examined"><title>Material examined.</title><p>Elounda, Crete, Greece: CELA-15a-07 (1 ind.) [coll. 26.9.2007]; CELA-5d-08 (1 ind.), CELB-15d-08 (1 ind.) [coll. 12.6.2008].</p></tp:treatment-sec><tp:treatment-sec sec-type="Type locality"><title>Type locality.</title><p>Japan (Pacific Ocean).</p></tp:treatment-sec><tp:treatment-sec sec-type="Distribution"><title>Distribution.</title><p>Japan, Australia (<xref ref-type="bibr" rid="B135">San Martín and Hutchings 2006</xref>), Mediterranean Sea: WB, AS, LB (<xref ref-type="bibr" rid="B2">Abd-Elnaby and San Martín 2010</xref>). New record for the Aegean Sea.</p></tp:treatment-sec><tp:treatment-sec sec-type="Habitat"><title>Habitat.</title><p>Shallow subtidal depths, in sandy and muddy sediments, on rocks with algal cover, among <italic><tp:taxon-name>Posidonia oceanica</tp:taxon-name></italic> rhizomes.</p></tp:treatment-sec><ref-list><ref id="B18"><mixed-citation xmlns:xlink="http://www.w3.org/1999/xlink" xlink:type="simple"><person-group><name name-style="western"><surname>Banse</surname><given-names>K</given-names></name></person-group> (<year>1971</year>)<article-title> A new species, and additions to the descriptions of six other species of <italic>Syllides</italic> Örsted (Syllidae: Polychaeta).</article-title><source>Journal of the Fisheries Research Board of Canada </source><volume>28</volume>: <fpage>1469</fpage>-<lpage>1481</lpage>. doi: <ext-link ext-link-type="uri" xlink:href="http://dx.doi.org/10.1139/f71-226" xlink:type="simple">10.1139/f71-226</ext-link></mixed-citation></ref><ref id="B128"><mixed-citation xmlns:xlink="http://www.w3.org/1999/xlink" xlink:type="simple"><person-group><name name-style="western"><surname>San Martín</surname><given-names>G</given-names></name></person-group> (<year>2003</year>)<source> Annelida, Polychaeta II: Syllidae. In: Ramos MA et al. (Eds) Fauna Ibérica, vol. 21.</source><publisher-name>Museo Nacional de Ciencias Naturales. CSIC</publisher-name>, <publisher-loc>Madrid</publisher-loc>, <lpage>554</lpage> pp.</mixed-citation></ref><ref id="B135"><mixed-citation xmlns:xlink="http://www.w3.org/1999/xlink" xlink:type="simple"><person-group><name name-style="western"><surname>San Martín</surname><given-names>G</given-names></name><name name-style="western"><surname>Hutchings</surname><given-names>PA</given-names></name></person-group> (<year>2006</year>)<source> Eusyllinae (Polychaeta: Syllidae) from Australia with the description of a new genus and fifteen new species. Records of the Australian Museum 58: 257–370. <ext-link ext-link-type="uri" xlink:href="http://publications.australianmuseum.net.au/pdf/1466_complete.pdf" xlink:type="simple">http://publications.australianmuseum.net.au/pdf/1466_complete.pdf</ext-link></source>doi: <ext-link ext-link-type="uri" xlink:href="http://dx.doi.org/10.3853/j.0067-1975.58.2006.1466" xlink:type="simple">10.3853/j.0067-1975.58.2006.1466</ext-link></mixed-citation></ref><ref id="B124"><mixed-citation xmlns:xlink="http://www.w3.org/1999/xlink" xlink:type="simple"><person-group><name name-style="western"><surname>San Martín</surname><given-names>G</given-names></name></person-group> (<year>1984b</year>)<source> Estudio biogeográfico, faunistico y sistemático de los poliquetos de la familia Silidos (Syllidae: Polychaeta) en Baleares. PhD Thesis, Madrid, Spain: Universidad Complutense de Madrid.</source></mixed-citation></ref><ref id="B2"><mixed-citation xmlns:xlink="http://www.w3.org/1999/xlink" xlink:type="simple"><person-group><name name-style="western"><surname>Abd-Elnaby</surname><given-names>FA</given-names></name><name name-style="western"><surname>San Martín</surname><given-names>G</given-names></name></person-group> (<year>2010</year>)<article-title> Eusyllinae, Anoplosyllinae, and Exogoninae (Polychaeta: Syllidae) for the Mediterranean Coasts of Egypt, Together the Description of One New Species.</article-title><source>Life Science Journal </source><volume>7</volume>: <fpage>132</fpage>-<lpage>139</lpage>. <ext-link ext-link-type="uri" xlink:href="http://www.sciencepub.net/life/life0704/20_4043life0704_132_139.pdf" xlink:type="simple">http://www.sciencepub.net/life/life0704/20_4043life0704_132_139.pdf</ext-link></mixed-citation></ref></ref-list></tp:taxon-treatment>
