# Supplementary material for: An account of the taxonomy and distribution of Syllidae (Annelida, Polychaetes) in the eastern Mediterranean, with notes on the genus Prosphaerosyllis San Martín, 1984 in the Mediterranean
Source: Zookeys. 2011 Nov 28;(150):281–326. doi: 10.3897/zookeys.150.2146 (PMC3234442; doi:10.3897/zookeys.150.2146)
Supplement: XML Treatment for Myrianida inermis [file zookeys.150.2146-treatment5.xml]

<!DOCTYPE tp:taxon-treatment
  PUBLIC "-//TaxonX//DTD Taxonomic Treatment Publishing DTD v0 20100105//EN" "tax-treatment-NSO.dtd">
<tp:taxon-treatment xmlns:tp="http://www.plazi.org/taxpub"><tp:treatment-meta><mixed-citation publication-type="journal"><person-group><name><surname>Faulwetter</surname><given-names>Sarah</given-names></name><name><surname>Chatzigeorgiou</surname><given-names>Georgios</given-names></name><name><surname>Galil</surname><given-names>Bella S.</given-names></name><name><surname>Arvanitidis</surname><given-names>Christos</given-names></name></person-group><article-title>An account of the taxonomy and distribution of Syllidae (Annelida, Polychaetes) in the eastern  Mediterranean, with notes on the genus 
                    <italic>Prosphaerosyllis</italic> San Martín, 1984 in the Mediterranean</article-title><source>Zookeys</source><day>28</day><month>11</month><year>2011</year><volume>2011</volume><issue>150</issue><fpage>281</fpage><lpage>326</lpage><pub-id pub-id-type="doi">10.3897/zookeys.150.2146</pub-id></mixed-citation></tp:treatment-meta><tp:nomenclature><tp:taxon-name>
                            <tp:taxon-name-part taxon-name-part-type="genus">Myrianida</tp:taxon-name-part>
                            <tp:taxon-name-part taxon-name-part-type="species">inermis</tp:taxon-name-part>
                        <object-id xmlns:xlink="http://www.w3.org/1999/xlink" xlink:type="simple">http://species-id.net/wiki/Myrianida_inermis</object-id>
                        </tp:taxon-name><tp:taxon-authority>(Saint-Joseph, 1887)</tp:taxon-authority><tp:nomenclature-citation-list><tp:nomenclature-citation><tp:taxon-name>Autolytus inermis</tp:taxon-name><comment> Saint-Joseph, 1887: 237, pl. 12, fig. 117; <xref ref-type="bibr" rid="B58">Gidholm 1967</xref>: 193, fig. 22; <xref ref-type="bibr" rid="B29">Campoy 1982</xref>: 235; <xref ref-type="bibr" rid="B127">San Martín 1994</xref>: 274, fig. 4; 2003: 487, figs 267a, c–e; <xref ref-type="bibr" rid="B79">Hartmann-Schröder 1996</xref>: 182.</comment></tp:nomenclature-citation><tp:nomenclature-citation><tp:taxon-name>Autolytus (Autolytides) inermis</tp:taxon-name><comment>: <xref ref-type="bibr" rid="B53">Fauvel 1923</xref>: 322, figs 123h–k.</comment></tp:nomenclature-citation><tp:nomenclature-citation><tp:taxon-name>Myrianida inermis</tp:taxon-name><comment>: <xref ref-type="bibr" rid="B105">Nygren 2004</xref>: 135, figs 65a–e.</comment></tp:nomenclature-citation></tp:nomenclature-citation-list></tp:nomenclature><tp:treatment-sec sec-type="Material examined"><title>Material examined.</title><p>Elounda, Crete, Greece: CELB-1e-07 (1 ind.) [coll. 29.9.2007].</p></tp:treatment-sec><tp:treatment-sec sec-type="Type locality"><title>Type locality.</title><p>Dinard, France (north-east Atlantic Ocean).</p></tp:treatment-sec><tp:treatment-sec sec-type="Distribution"><title>Distribution.</title><p>North-east Atlantic, north-west Atlantic (<xref ref-type="bibr" rid="B127">San Martín 1994</xref>), north-east Pacific (<xref ref-type="bibr" rid="B105">Nygren 2004</xref>), Arctic (<xref ref-type="bibr" rid="B117">Ramos et al. 2010</xref>). Mediterranean Sea: WB, AS. New record for the Aegean Sea.</p></tp:treatment-sec><tp:treatment-sec sec-type="Habitat"><title>Habitat.</title><p>Until 100m depth, on rocks among algae and hydrozooans, in coralligenous substrates (<xref ref-type="bibr" rid="B105">Nygren 2004</xref>, <xref ref-type="bibr" rid="B128">San Martín 2003</xref>).</p></tp:treatment-sec><ref-list><ref id="B58"><mixed-citation xmlns:xlink="http://www.w3.org/1999/xlink" xlink:type="simple"><person-group><name name-style="western"><surname>Gidholm</surname><given-names>L</given-names></name></person-group> (<year>1967</year>)<article-title> A revision of Autolytinae (Syllidae, Polychaeta) with special reference to Scandinavian species, and with notes on external and internal morphology, reproduction and ecology.</article-title><source>Arkiv för Zoologi </source><volume>19</volume>: <fpage>157</fpage>-<lpage>213</lpage>.</mixed-citation></ref><ref id="B29"><mixed-citation xmlns:xlink="http://www.w3.org/1999/xlink" xlink:type="simple"><person-group><name name-style="western"><surname>Campoy</surname><given-names>A</given-names></name></person-group> (<year>1982</year>)<article-title> Fauna de Espana de Anelidos Poliquetos de la Peninsula Iberica.</article-title><source>Publicaciones de Biologia de la Universidad de Navarra </source><volume>7</volume>: <fpage>1</fpage>-<lpage>780</lpage>. <ext-link ext-link-type="uri" xlink:href="http://hdl.handle.net/10171/11773" xlink:type="simple">http://hdl.handle.net/10171/11773</ext-link>, <ext-link ext-link-type="uri" xlink:href="http://hdl.handle.net/10171/11777" xlink:type="simple">http://hdl.handle.net/10171/11777</ext-link></mixed-citation></ref><ref id="B127"><mixed-citation xmlns:xlink="http://www.w3.org/1999/xlink" xlink:type="simple"><person-group><name name-style="western"><surname>San Martín</surname><given-names>G</given-names></name></person-group> (<year>1994</year>)<article-title> Autolytinae (Polychaeta, Syllidae) from Cuba and north American Atlantic Ocean.</article-title><source>Mémoires du Muséum national d’Histoire Naturelle </source><volume>162</volume>: <fpage>269</fpage>-<lpage>277</lpage>.</mixed-citation></ref><ref id="B79"><mixed-citation xmlns:xlink="http://www.w3.org/1999/xlink" xlink:type="simple"><person-group><name name-style="western"><surname>Hartmann-Schröder</surname><given-names>G</given-names></name></person-group> (<year>1996</year>)<source> Annelida, Borstenwürmer, Polychaeta. 2.</source><publisher-name>, neubearbeitete Auflage. Gustav Fischer Verlag</publisher-name>, <publisher-loc>Jena</publisher-loc>, <lpage>648</lpage> pp.</mixed-citation></ref><ref id="B53"><mixed-citation xmlns:xlink="http://www.w3.org/1999/xlink" xlink:type="simple"><person-group><name name-style="western"><surname>Fauvel</surname><given-names>P</given-names></name></person-group> (<year>1923</year>)<source> Polychètes errantes. Faune de France, Paris, 488 pp. <ext-link ext-link-type="uri" xlink:href="http://www.faunedefrance.org/bibliotheque/docs/P.FAUVEL" xlink:type="simple">http://www.faunedefrance.org/bibliotheque/docs/P.FAUVEL</ext-link>(FdeFr05)Polychetes-errantes.pdf.</source></mixed-citation></ref><ref id="B105"><mixed-citation xmlns:xlink="http://www.w3.org/1999/xlink" xlink:type="simple"><person-group><name name-style="western"><surname>Nygren</surname><given-names>A</given-names></name></person-group> (<year>2004</year>)<article-title> Revision of Autolytinae (Syllidae: Polychaeta).</article-title><source>Zootaxa </source><volume>680</volume>: <fpage>1</fpage>-<lpage>314</lpage>.</mixed-citation></ref><ref id="B117"><mixed-citation xmlns:xlink="http://www.w3.org/1999/xlink" xlink:type="simple"><person-group><name name-style="western"><surname>Ramos</surname><given-names>J</given-names></name><name name-style="western"><surname>San Martín</surname><given-names>G</given-names></name><name name-style="western"><surname>Sikorski</surname><given-names>A</given-names></name></person-group> (<year>2010</year>)<article-title> Syllidae (Polychaeta) from the Arctic and sub-Arctic regions.</article-title><source>Journal of the Marine Biological Association of the United Kingdom </source><volume>90</volume>: <fpage>1041</fpage>-<lpage>1050</lpage>. doi: <ext-link ext-link-type="uri" xlink:href="http://dx.doi.org/10.1017/S0025315409991469" xlink:type="simple">10.1017/S0025315409991469</ext-link></mixed-citation></ref><ref id="B128"><mixed-citation xmlns:xlink="http://www.w3.org/1999/xlink" xlink:type="simple"><person-group><name name-style="western"><surname>San Martín</surname><given-names>G</given-names></name></person-group> (<year>2003</year>)<source> Annelida, Polychaeta II: Syllidae. In: Ramos MA et al. (Eds) Fauna Ibérica, vol. 21.</source><publisher-name>Museo Nacional de Ciencias Naturales. CSIC</publisher-name>, <publisher-loc>Madrid</publisher-loc>, <lpage>554</lpage> pp.</mixed-citation></ref></ref-list></tp:taxon-treatment>
