# Supplementary material for: An account of the taxonomy and distribution of Syllidae (Annelida, Polychaetes) in the eastern Mediterranean, with notes on the genus Prosphaerosyllis San Martín, 1984 in the Mediterranean
Source: Zookeys. 2011 Nov 28;(150):281–326. doi: 10.3897/zookeys.150.2146 (PMC3234442; doi:10.3897/zookeys.150.2146)
Supplement: XML Treatment for Myrianida quindecimdentata [file zookeys.150.2146-treatment6.xml]

<!DOCTYPE tp:taxon-treatment
  PUBLIC "-//TaxonX//DTD Taxonomic Treatment Publishing DTD v0 20100105//EN" "tax-treatment-NSO.dtd">
<tp:taxon-treatment xmlns:tp="http://www.plazi.org/taxpub"><tp:treatment-meta><mixed-citation publication-type="journal"><person-group><name><surname>Faulwetter</surname><given-names>Sarah</given-names></name><name><surname>Chatzigeorgiou</surname><given-names>Georgios</given-names></name><name><surname>Galil</surname><given-names>Bella S.</given-names></name><name><surname>Arvanitidis</surname><given-names>Christos</given-names></name></person-group><article-title>An account of the taxonomy and distribution of Syllidae (Annelida, Polychaetes) in the eastern  Mediterranean, with notes on the genus 
                    <italic>Prosphaerosyllis</italic> San Martín, 1984 in the Mediterranean</article-title><source>Zookeys</source><day>28</day><month>11</month><year>2011</year><volume>2011</volume><issue>150</issue><fpage>281</fpage><lpage>326</lpage><pub-id pub-id-type="doi">10.3897/zookeys.150.2146</pub-id></mixed-citation></tp:treatment-meta><tp:nomenclature><tp:taxon-name>
                            <tp:taxon-name-part taxon-name-part-type="genus">Myrianida</tp:taxon-name-part>
                            <tp:taxon-name-part taxon-name-part-type="species">quindecimdentata</tp:taxon-name-part>
                        <object-id xmlns:xlink="http://www.w3.org/1999/xlink" xlink:type="simple">http://species-id.net/wiki/Myrianida_quindecimdentata</object-id>
                        </tp:taxon-name><tp:taxon-authority>(Langerhans, 1884)</tp:taxon-authority><tp:nomenclature-citation-list><tp:nomenclature-citation><tp:taxon-name>Autolytus quindecimdentatus</tp:taxon-name><comment> Langerhans, 1884: 249, pl. 15, figs 3a–b; <xref ref-type="bibr" rid="B58">Gidholm 1967</xref>: 195, fig. 23; <xref ref-type="bibr" rid="B23">Ben-Eliahu 1977a</xref>: 86, fig. 13; <xref ref-type="bibr" rid="B29">Campoy 1982</xref>: 241; <xref ref-type="bibr" rid="B124">San Martín 1984b</xref>: 417, fig. 113; 2003: 494, figs 272a–d, 273a–b; <xref ref-type="bibr" rid="B107">Núñez and San Martín 1996</xref>: 213, figs 5k–m; <xref ref-type="bibr" rid="B79">Hartmann-Schröder 1996</xref>: 185; <xref ref-type="bibr" rid="B31">Çinar 1999</xref>: 63, fig. 4.8; <xref ref-type="bibr" rid="B36">Çinar et al. 2003</xref>: 747.</comment></tp:nomenclature-citation><tp:nomenclature-citation><tp:taxon-name>Autolytus lugens</tp:taxon-name><comment> Saint-Joseph, 1887: 234, pl. 12, fig. 116; Fauvel, 1923: 318, fig. 122g; <xref ref-type="bibr" rid="B43">Cognetti 1961</xref>: 304.</comment></tp:nomenclature-citation><tp:nomenclature-citation><tp:taxon-name>Odontosyllis longicornis</tp:taxon-name><comment> Hartmann-Schröder, 1960: 98, figs 101–104.</comment></tp:nomenclature-citation><tp:nomenclature-citation><tp:taxon-name>Myrianida quindecimdentata</tp:taxon-name><comment>: <xref ref-type="bibr" rid="B105">Nygren 2004</xref>: 135, figs 77a–e.</comment></tp:nomenclature-citation></tp:nomenclature-citation-list></tp:nomenclature><tp:treatment-sec sec-type="Material examined"><title>Material examined.</title><p>Alykes, Crete, Greece: CALA-10c-08 (4 ind.) [coll. 17.6.2008]; CALA-1b-08 (1 ind.), CALB-1c-08 (1 ind.), CALB-1d-08 (1 ind.) [coll. 18.6.2008]. Elounda, Crete, Greece: CELB-5e-07 (1 ind.) [coll. 27.9.2007]; CELB-1a-07 (2 ind.), CELA-1d-07 (2 ind.), CELB-1e-07 (5 ind.) [coll. 29.9.2007]; CELA-10b-08 (1 ind.) [coll. 11.6.2008]; CELB-1a-08 (1 ind.), CELB-1b-08 (1 ind.), CELA-5d-08 (1 ind.) [coll. 12.6.2008].</p></tp:treatment-sec><tp:treatment-sec sec-type="Type locality"><title>Type locality.</title><p>Madeira (Atlantic Ocean).</p><!--PageBreak--></tp:treatment-sec><tp:treatment-sec sec-type="Distribution"><title>Distribution.</title><p>East and west Atlantic (European and African coasts, Cuba), north-east Pacific, Red Sea (<xref ref-type="bibr" rid="B127">San Martin 1994</xref>, <xref ref-type="bibr" rid="B105">Nygren 2004</xref>). Mediterranean Sea: WB, CB, AD, AS, LB. New record for the Greek coast.</p></tp:treatment-sec><tp:treatment-sec sec-type="Habitat"><title>Habitat.</title><p>Subtidal depths, on biogenic calcareous substrates, among photophilic and sciaphilic algae and <italic><tp:taxon-name>Posidonia oceanica</tp:taxon-name></italic> rhizomes, endobiontic in sponges (<xref ref-type="bibr" rid="B105">Nygren 2004</xref>, <xref ref-type="bibr" rid="B128">San Martín 2003</xref>).</p></tp:treatment-sec><ref-list><ref id="B58"><mixed-citation xmlns:xlink="http://www.w3.org/1999/xlink" xlink:type="simple"><person-group><name name-style="western"><surname>Gidholm</surname><given-names>L</given-names></name></person-group> (<year>1967</year>)<article-title> A revision of Autolytinae (Syllidae, Polychaeta) with special reference to Scandinavian species, and with notes on external and internal morphology, reproduction and ecology.</article-title><source>Arkiv för Zoologi </source><volume>19</volume>: <fpage>157</fpage>-<lpage>213</lpage>.</mixed-citation></ref><ref id="B23"><mixed-citation xmlns:xlink="http://www.w3.org/1999/xlink" xlink:type="simple"><person-group><name name-style="western"><surname>Ben-Eliahu</surname><given-names>MN</given-names></name></person-group> (<year>1977a</year>)<article-title> Polychaete cryptofauna from rims of similar intertidal vermetid reefs on the Mediterranean coast of Israel and in the Gulf of Elat: Exogoninae and Autolytinae (Polychaeta Errantia: Syllidae).</article-title><source>Israel Journal of Zoology </source><volume>26</volume>: <fpage>59</fpage>-<lpage>99</lpage>.</mixed-citation></ref><ref id="B29"><mixed-citation xmlns:xlink="http://www.w3.org/1999/xlink" xlink:type="simple"><person-group><name name-style="western"><surname>Campoy</surname><given-names>A</given-names></name></person-group> (<year>1982</year>)<article-title> Fauna de Espana de Anelidos Poliquetos de la Peninsula Iberica.</article-title><source>Publicaciones de Biologia de la Universidad de Navarra </source><volume>7</volume>: <fpage>1</fpage>-<lpage>780</lpage>. <ext-link ext-link-type="uri" xlink:href="http://hdl.handle.net/10171/11773" xlink:type="simple">http://hdl.handle.net/10171/11773</ext-link>, <ext-link ext-link-type="uri" xlink:href="http://hdl.handle.net/10171/11777" xlink:type="simple">http://hdl.handle.net/10171/11777</ext-link></mixed-citation></ref><ref id="B124"><mixed-citation xmlns:xlink="http://www.w3.org/1999/xlink" xlink:type="simple"><person-group><name name-style="western"><surname>San Martín</surname><given-names>G</given-names></name></person-group> (<year>1984b</year>)<source> Estudio biogeográfico, faunistico y sistemático de los poliquetos de la familia Silidos (Syllidae: Polychaeta) en Baleares. PhD Thesis, Madrid, Spain: Universidad Complutense de Madrid.</source></mixed-citation></ref><ref id="B107"><mixed-citation xmlns:xlink="http://www.w3.org/1999/xlink" xlink:type="simple"><person-group><name name-style="western"><surname>Núñez</surname><given-names>J</given-names></name><name name-style="western"><surname>San Martín</surname><given-names>G</given-names></name></person-group> (<year>1996</year>)<source> Anélidos poliquetos de las Islas Canarias. Familia Syllidae. I. Subfamilias Eusyllinae y Autolytinae. In: Llinás Gonzales et al. (Eds) I Congresso de Oceanografía y Recursos Marinos en el Atlántico Centro-Oriental (ICCM). Las Palmas, Gran Canaria (Spain), November 1990. Cabildo Insular de Gran Canaria, Spain, 197–217. </source><ext-link ext-link-type="uri" xlink:href="http://mdc.ulpgc.es/cdm4/item_viewer.php?CISOROOT=/MDC&amp;CISOPTR=112681" xlink:type="simple">http://mdc.ulpgc.es/cdm4/item_viewer.php?CISOROOT=/MDC&amp;CISOPTR=112681</ext-link></mixed-citation></ref><ref id="B79"><mixed-citation xmlns:xlink="http://www.w3.org/1999/xlink" xlink:type="simple"><person-group><name name-style="western"><surname>Hartmann-Schröder</surname><given-names>G</given-names></name></person-group> (<year>1996</year>)<source> Annelida, Borstenwürmer, Polychaeta. 2.</source><publisher-name>, neubearbeitete Auflage. Gustav Fischer Verlag</publisher-name>, <publisher-loc>Jena</publisher-loc>, <lpage>648</lpage> pp.</mixed-citation></ref><ref id="B31"><mixed-citation xmlns:xlink="http://www.w3.org/1999/xlink" xlink:type="simple"><person-group><name name-style="western"><surname>Çinar</surname><given-names>ME</given-names></name></person-group> (<year>1999</year>)<source> Türkiye’nin Ege Denizi sahillerinde dağılım gösteren syllidae (Polychaeta-Annelida) türlerinin taksonomisi ve ekolojisi. Phd Thesis, Izmir, Turkey: Ege University. </source><ext-link ext-link-type="uri" xlink:href="http://www.belgeler.com/blg/26fl/turkiye-nin-ege-denizi-sahillerinde-dagilim-gosteren-syllidae-polychaeta-annelido-turlerinin-taksonomisi-ve-ekolojisi-taxonomy-and-ecology-of-syllidae-polychaeta-annelido-distrubuted-along-the-turkish-aegeon-coast" xlink:type="simple">http://www.belgeler.com/blg/26fl/turkiye-nin-ege-denizi-sahillerinde-dagilim-gosteren-syllidae-polychaeta-annelido-turlerinin-taksonomisi-ve-ekolojisi-taxonomy-and-ecology-of-syllidae-polychaeta-annelido-distrubuted-along-the-turkish-aegeon-coast</ext-link></mixed-citation></ref><ref id="B36"><mixed-citation xmlns:xlink="http://www.w3.org/1999/xlink" xlink:type="simple"><person-group><name name-style="western"><surname>Çinar</surname><given-names>ME</given-names></name><name name-style="western"><surname>Ergen</surname><given-names>Z</given-names></name><name name-style="western"><surname>Benli</surname><given-names>HA</given-names></name></person-group> (<year>2003</year>)<article-title> Autolytinae and Exogoninae (Polychaeta: Syllidae) from northern Cyprus (Eastern Mediterranean sea) with a checklist of species reported from the Levant sea.</article-title><source>Bulletin of Marine Science </source><volume>72</volume>: <fpage>741</fpage>-<lpage>767</lpage>. <ext-link ext-link-type="uri" xlink:href="http://www.ingentaconnect.com/content/umrsmas/bullmar/2003/00000072/00000003/art00009" xlink:type="simple">http://www.ingentaconnect.com/content/umrsmas/bullmar/2003/00000072/00000003/art00009</ext-link></mixed-citation></ref><ref id="B43"><mixed-citation xmlns:xlink="http://www.w3.org/1999/xlink" xlink:type="simple"><person-group><name name-style="western"><surname>Cognetti</surname><given-names>G</given-names></name></person-group> (<year>1961</year>)<article-title> Les Syllidiens des côtes de Bretagne.</article-title><source>Cahiers de Biologie Marine </source><volume>2</volume>: <fpage>291</fpage>-<lpage>312</lpage>.</mixed-citation></ref><ref id="B105"><mixed-citation xmlns:xlink="http://www.w3.org/1999/xlink" xlink:type="simple"><person-group><name name-style="western"><surname>Nygren</surname><given-names>A</given-names></name></person-group> (<year>2004</year>)<article-title> Revision of Autolytinae (Syllidae: Polychaeta).</article-title><source>Zootaxa </source><volume>680</volume>: <fpage>1</fpage>-<lpage>314</lpage>.</mixed-citation></ref><ref id="B127"><mixed-citation xmlns:xlink="http://www.w3.org/1999/xlink" xlink:type="simple"><person-group><name name-style="western"><surname>San Martín</surname><given-names>G</given-names></name></person-group> (<year>1994</year>)<article-title> Autolytinae (Polychaeta, Syllidae) from Cuba and north American Atlantic Ocean.</article-title><source>Mémoires du Muséum national d’Histoire Naturelle </source><volume>162</volume>: <fpage>269</fpage>-<lpage>277</lpage>.</mixed-citation></ref><ref id="B128"><mixed-citation xmlns:xlink="http://www.w3.org/1999/xlink" xlink:type="simple"><person-group><name name-style="western"><surname>San Martín</surname><given-names>G</given-names></name></person-group> (<year>2003</year>)<source> Annelida, Polychaeta II: Syllidae. In: Ramos MA et al. (Eds) Fauna Ibérica, vol. 21.</source><publisher-name>Museo Nacional de Ciencias Naturales. CSIC</publisher-name>, <publisher-loc>Madrid</publisher-loc>, <lpage>554</lpage> pp.</mixed-citation></ref></ref-list></tp:taxon-treatment>
