# Supplementary material for: An account of the taxonomy and distribution of Syllidae (Annelida, Polychaetes) in the eastern Mediterranean, with notes on the genus Prosphaerosyllis San Martín, 1984 in the Mediterranean
Source: Zookeys. 2011 Nov 28;(150):281–326. doi: 10.3897/zookeys.150.2146 (PMC3234442; doi:10.3897/zookeys.150.2146)
Supplement: XML Treatment for Perkinsyllis augeneri [file zookeys.150.2146-treatment8.xml]

<!DOCTYPE tp:taxon-treatment
  PUBLIC "-//TaxonX//DTD Taxonomic Treatment Publishing DTD v0 20100105//EN" "tax-treatment-NSO.dtd">
<tp:taxon-treatment xmlns:tp="http://www.plazi.org/taxpub"><tp:treatment-meta><mixed-citation publication-type="journal"><person-group><name><surname>Faulwetter</surname><given-names>Sarah</given-names></name><name><surname>Chatzigeorgiou</surname><given-names>Georgios</given-names></name><name><surname>Galil</surname><given-names>Bella S.</given-names></name><name><surname>Arvanitidis</surname><given-names>Christos</given-names></name></person-group><article-title>An account of the taxonomy and distribution of Syllidae (Annelida, Polychaetes) in the eastern  Mediterranean, with notes on the genus 
                    <italic>Prosphaerosyllis</italic> San Martín, 1984 in the Mediterranean</article-title><source>Zookeys</source><day>28</day><month>11</month><year>2011</year><volume>2011</volume><issue>150</issue><fpage>281</fpage><lpage>326</lpage><pub-id pub-id-type="doi">10.3897/zookeys.150.2146</pub-id></mixed-citation></tp:treatment-meta><tp:nomenclature><tp:taxon-name>
                            <tp:taxon-name-part taxon-name-part-type="genus">Perkinsyllis</tp:taxon-name-part>
                            <tp:taxon-name-part taxon-name-part-type="species">augeneri</tp:taxon-name-part>
                        <object-id xmlns:xlink="http://www.w3.org/1999/xlink" xlink:type="simple">http://species-id.net/wiki/Perkinsyllis_augeneri</object-id>
                        </tp:taxon-name><tp:taxon-authority>(Hartmann-Schröder, 1979)</tp:taxon-authority><tp:nomenclature-citation-list><tp:nomenclature-citation><tp:taxon-name>Pionosyllis augeneri</tp:taxon-name><comment> Hartmann-Schröder, 1979: 98, figs 119–125; 1980a: 52; 1981: 32, fig. 52 (Non <xref ref-type="bibr" rid="B78">Hartmann-Schröder 1991</xref>: 35); <xref ref-type="bibr" rid="B135">San Martín and Hutchings 2006</xref>: 326. figs 57a–j, 58a–f.</comment></tp:nomenclature-citation><tp:nomenclature-citation><tp:taxon-name>Perkinsyllis augeneri</tp:taxon-name><comment>: <xref ref-type="bibr" rid="B137">San Martín et al. 2009</xref>: 26.</comment></tp:nomenclature-citation></tp:nomenclature-citation-list></tp:nomenclature><tp:treatment-sec sec-type="Material examined"><title>Material examined.</title><p>Haifa Bay, Israel: ALA-IL-7 (7 ind.) [coll. 11.10.2009].</p></tp:treatment-sec><tp:treatment-sec sec-type="Type locality"><title>Type locality.</title><p>Boone, west Australia.</p></tp:treatment-sec><tp:treatment-sec sec-type="Distribution"><title>Distribution.</title><p>Australia, New Zealand. Mediterranean Sea: LB. New record for the Mediterranean Sea.</p></tp:treatment-sec><tp:treatment-sec sec-type="Habitat"><title>Habitat.</title><p>Intertidal and shallow subtidal depths, in coarse coralline sand, in muddy sand and seagrass beds (<xref ref-type="bibr" rid="B135">San Martín and Hutchings 2006</xref>).</p></tp:treatment-sec><tp:treatment-sec sec-type="Taxonomic characters"><title>Taxonomic characters.</title><p>Prostomium pentagonal with 4 eyes in trapezoidal arrangement, posterior pair closer together than anterior one. Palps longer than prostomium, basally fused. Antennae cylindrical, smooth, longer than prostomium and palps. Tentacular cirri similar to antennae but slightly longer. Dorsal cirri of some anterior segments slender, longer than body width, some shorter, in midbody alternating short and long cirri, posteriorly all shorter than body width. Parapodia with 9–10 falcigers per fascicle anteriorly, 6–7 posteriorly. Shafts smooth or slightly serrated. Blades with marked dorso-ventral gradation (dorsal ones 3 times longer than ventral ones), coarsely serrated, with small subdistal tooth. After proventriculum, dorsal blades unidentate, elongated, spiniger-like, twice as long as anteriorly, ventral blades stout, with strong serration, especially basally. Dorsal simple chaeta first appearing on midbody, blunt, subdistally serrated. Ventral simple chaetae posteriorly, bidentate, equally sized teeth forming a right angle, some long spines subdistally. Paired aciculae anteriorly, single ones posteriorly, with rounded, slightly enlarged tip. Pharynx through 4 chaetigers, pharyngeal tooth located anteriorly. Proventricle through 5 chaetigers with ca. 20–22 muscle cell rows.</p></tp:treatment-sec><tp:treatment-sec sec-type="Remarks"><title>Remarks.</title><p>The subfamilial affiliation of <italic><tp:taxon-name>Perkinsyllis augeneri</tp:taxon-name></italic> has not yet been fully resolved. In recent molecular phylogenies the species groups either within <tp:taxon-name>Exogoninae</tp:taxon-name> or as a sister group, and forms a sister clade of <tp:taxon-name>Eusyllinae</tp:taxon-name> in all analyses (<xref ref-type="bibr" rid="B4">Aguado and Bleidorn 2010</xref>, <xref ref-type="bibr" rid="B5">Aguado et al. 2007</xref>).</p><p>The morphological characters of the Mediterranean individuals agree well with the description of <xref ref-type="bibr" rid="B135">San Martín and Hutchings (2006)</xref> from Australia. Therefore, a detailed description of the specimens is unnecessary here. The Mediterranean specimens show slight differences from the description of the Australian ones in the length of the pharynx (6–7 chaetigers in Australian specimens vs 5 in Mediterranean ones), and the number of falcigers per bundle in anterior chaetigers (ca. 15 in Australian specimens vs ca. 10 in Mediterranean ones). These differences might however be attributed to fixation and / or individual variation.</p><p>Until now, the species had been known only from north-west Australia and New Zealand, while the record from the Carribean Sea (<xref ref-type="bibr" rid="B70">Hartmann-Schröder 1980a</xref>) is assumed to be a different species (<xref ref-type="bibr" rid="B137">San Martín et al. 2009</xref>). The present findings thus extend the distribution range of the species to the eastern Mediterranean Sea. Since there are no intermediate records of the species from the Indian Ocean or Red Sea, this disjunct distribution suggests a potential human-induced introduction of the species to the Mediterranean Sea by vectors such as ballast water or fouling fauna on the hulls of ships. However, since the polychaete fauna of the Indian Ocean, Red Sea and eastern Mediterranean Sea is understudied, the species might have a truly circumtropical distribution. This is the second record of an Australian syllid species for the Mediterranean Sea (after <italic><tp:taxon-name>Prosphaerosyllis longipapillata</tp:taxon-name></italic> (Hartmann-Schröder, 1979), recorded for the first time in 2003 in Cyprus (<xref ref-type="bibr" rid="B36">Çinar et al. 2003</xref>)).</p></tp:treatment-sec><ref-list><ref id="B78"><mixed-citation xmlns:xlink="http://www.w3.org/1999/xlink" xlink:type="simple"><person-group><name name-style="western"><surname>Hartmann-Schröder</surname><given-names>G</given-names></name></person-group> (<year>1991</year>)<article-title> Die Polychaeten der subtropisch-tropischen bis tropischen Ostküste Australiens zwischen Maclean (New South Wales) und Gladstone (Queensland) sowie von Heron Island (Grosses Barrier Riff).</article-title><source>Mitteilungen aus dem Hamburgischen zoologischen Museum und Institut </source><volume>88</volume>: <fpage>17</fpage>-<lpage>71</lpage>.</mixed-citation></ref><ref id="B135"><mixed-citation xmlns:xlink="http://www.w3.org/1999/xlink" xlink:type="simple"><person-group><name name-style="western"><surname>San Martín</surname><given-names>G</given-names></name><name name-style="western"><surname>Hutchings</surname><given-names>PA</given-names></name></person-group> (<year>2006</year>)<source> Eusyllinae (Polychaeta: Syllidae) from Australia with the description of a new genus and fifteen new species. Records of the Australian Museum 58: 257–370. <ext-link ext-link-type="uri" xlink:href="http://publications.australianmuseum.net.au/pdf/1466_complete.pdf" xlink:type="simple">http://publications.australianmuseum.net.au/pdf/1466_complete.pdf</ext-link></source>doi: <ext-link ext-link-type="uri" xlink:href="http://dx.doi.org/10.3853/j.0067-1975.58.2006.1466" xlink:type="simple">10.3853/j.0067-1975.58.2006.1466</ext-link></mixed-citation></ref><ref id="B137"><mixed-citation xmlns:xlink="http://www.w3.org/1999/xlink" xlink:type="simple"><person-group><name name-style="western"><surname>San Martín</surname><given-names>G</given-names></name><name name-style="western"><surname>López</surname><given-names>E</given-names></name><name name-style="western"><surname>Aguado</surname><given-names>MT</given-names></name></person-group> (<year>2009</year>)<source> Revision of the genus <italic>Pionosyllis</italic> (Polychaeta: Syllidae: Eusyllinae), with a cladistic analysis, and the description of five new genera and two new species. Journal of the Marine Biological Association of the United Kingdom 89: 1455 </source>doi: <ext-link ext-link-type="uri" xlink:href="http://dx.doi.org/10.1017/S0025315409003099" xlink:type="simple">10.1017/S0025315409003099</ext-link></mixed-citation></ref><ref id="B4"><mixed-citation xmlns:xlink="http://www.w3.org/1999/xlink" xlink:type="simple"><person-group><name name-style="western"><surname>Aguado</surname><given-names>MT</given-names></name><name name-style="western"><surname>Bleidorn</surname><given-names>C</given-names></name></person-group> (<year>2010</year>)<article-title> Conflicting signal within a single gene confounds syllid phylogeny (Syllidae, Annelida).</article-title><source>Molecular Phylogenetics and Evolution </source><volume>55</volume>: <fpage>1128</fpage>-<lpage>1138</lpage>. doi: <ext-link ext-link-type="uri" xlink:href="http://dx.doi.org/10.1016/j.ympev.2010.01.012" xlink:type="simple">10.1016/j.ympev.2010.01.012</ext-link></mixed-citation></ref><ref id="B5"><mixed-citation xmlns:xlink="http://www.w3.org/1999/xlink" xlink:type="simple"><person-group><name name-style="western"><surname>Aguado</surname><given-names>MT</given-names></name><name name-style="western"><surname>Nygren</surname><given-names>A</given-names></name><name name-style="western"><surname>Siddall</surname><given-names>ME</given-names></name></person-group> (<year>2007</year>)<article-title> Phylogeny of Syllidae (Polychaeta) based on combined molecular analysis of nuclear and mitochondrial genes.</article-title><source>Cladistics </source><volume>23</volume>: <fpage>552</fpage>-<lpage>564</lpage>. doi: <ext-link ext-link-type="uri" xlink:href="http://dx.doi.org/10.1111/1096-0031.2007.00163.x" xlink:type="simple">10.1111/1096-0031.2007.00163.x</ext-link></mixed-citation></ref><ref id="B70"><mixed-citation xmlns:xlink="http://www.w3.org/1999/xlink" xlink:type="simple"><person-group><name name-style="western"><surname>Hartmann-Schröder</surname><given-names>G</given-names></name></person-group> (<year>1980a</year>)<article-title> Die Polychaeten der Amsterdam-Expeditionen nach Westindien.</article-title><source>Bijdragen tot de dierkunde </source><volume>50</volume>: <fpage>387</fpage>-<lpage>401</lpage>.</mixed-citation></ref><ref id="B36"><mixed-citation xmlns:xlink="http://www.w3.org/1999/xlink" xlink:type="simple"><person-group><name name-style="western"><surname>Çinar</surname><given-names>ME</given-names></name><name name-style="western"><surname>Ergen</surname><given-names>Z</given-names></name><name name-style="western"><surname>Benli</surname><given-names>HA</given-names></name></person-group> (<year>2003</year>)<article-title> Autolytinae and Exogoninae (Polychaeta: Syllidae) from northern Cyprus (Eastern Mediterranean sea) with a checklist of species reported from the Levant sea.</article-title><source>Bulletin of Marine Science </source><volume>72</volume>: <fpage>741</fpage>-<lpage>767</lpage>. <ext-link ext-link-type="uri" xlink:href="http://www.ingentaconnect.com/content/umrsmas/bullmar/2003/00000072/00000003/art00009" xlink:type="simple">http://www.ingentaconnect.com/content/umrsmas/bullmar/2003/00000072/00000003/art00009</ext-link></mixed-citation></ref></ref-list></tp:taxon-treatment>
