# Supplementary material for: An account of the taxonomy and distribution of Syllidae (Annelida, Polychaetes) in the eastern Mediterranean, with notes on the genus Prosphaerosyllis San Martín, 1984 in the Mediterranean
Source: Zookeys. 2011 Nov 28;(150):281–326. doi: 10.3897/zookeys.150.2146 (PMC3234442; doi:10.3897/zookeys.150.2146)
Supplement: XML Treatment for Parapionosyllis elegans [file zookeys.150.2146-treatment10.xml]

<!DOCTYPE tp:taxon-treatment
  PUBLIC "-//TaxonX//DTD Taxonomic Treatment Publishing DTD v0 20100105//EN" "tax-treatment-NSO.dtd">
<tp:taxon-treatment xmlns:tp="http://www.plazi.org/taxpub"><tp:treatment-meta><mixed-citation publication-type="journal"><person-group><name><surname>Faulwetter</surname><given-names>Sarah</given-names></name><name><surname>Chatzigeorgiou</surname><given-names>Georgios</given-names></name><name><surname>Galil</surname><given-names>Bella S.</given-names></name><name><surname>Arvanitidis</surname><given-names>Christos</given-names></name></person-group><article-title>An account of the taxonomy and distribution of Syllidae (Annelida, Polychaetes) in the eastern  Mediterranean, with notes on the genus 
                    <italic>Prosphaerosyllis</italic> San Martín, 1984 in the Mediterranean</article-title><source>Zookeys</source><day>28</day><month>11</month><year>2011</year><volume>2011</volume><issue>150</issue><fpage>281</fpage><lpage>326</lpage><pub-id pub-id-type="doi">10.3897/zookeys.150.2146</pub-id></mixed-citation></tp:treatment-meta><tp:nomenclature><tp:taxon-name>
                            <tp:taxon-name-part taxon-name-part-type="genus">Parapionosyllis</tp:taxon-name-part>
                            <tp:taxon-name-part taxon-name-part-type="species">elegans</tp:taxon-name-part>
                        <object-id xmlns:xlink="http://www.w3.org/1999/xlink" xlink:type="simple">http://species-id.net/wiki/Parapionosyllis_elegans</object-id>
                        </tp:taxon-name><tp:taxon-authority>(Pierantoni, 1903)</tp:taxon-authority><tp:nomenclature-citation-list><tp:nomenclature-citation><tp:taxon-name>Pionosyllis elegans</tp:taxon-name><comment> Pierantoni, 1903: 236, pl. X, fig. 2: pl. XI, fig. 27.</comment></tp:nomenclature-citation><tp:nomenclature-citation><tp:taxon-name>Parapionosyllis elegans</tp:taxon-name><comment>: <xref ref-type="bibr" rid="B53">Fauvel 1923</xref>: 291, figs 111d–e; <xref ref-type="bibr" rid="B124">San Martín 1984b</xref>: 194, figs 42–43; 2003: 285, fig. 156; <xref ref-type="bibr" rid="B31">Çinar 1999</xref>: 127, fig. 4.40; <xref ref-type="bibr" rid="B36">Çinar et al. 2003</xref>: 755.</comment></tp:nomenclature-citation></tp:nomenclature-citation-list></tp:nomenclature><tp:treatment-sec sec-type="Material examined"><title>Material examined.</title><p>Haifa Bay, Israel: ALA-IL-7 (11 ind.), ALA-IL-10 (45 ind.) [coll. 11.10.2009].</p></tp:treatment-sec><tp:treatment-sec sec-type="Type locality"><title>Type locality.</title><p>Gulf of Naples (western Mediterranean Sea).</p></tp:treatment-sec><tp:treatment-sec sec-type="Distribution"><title>Distribution.</title><p>North-east Atlantic (Iberian Peninsula). Mediterranean Sea: WB, CB, AD, AS, LB. New record for the Israeli coast.</p></tp:treatment-sec><tp:treatment-sec sec-type="Habitat"><title>Habitat.</title><p>Until 30 m depth (<xref ref-type="bibr" rid="B124">San Martín 1984b</xref>), in medium to coarse sands.<!--PageBreak--></p></tp:treatment-sec><ref-list><ref id="B53"><mixed-citation xmlns:xlink="http://www.w3.org/1999/xlink" xlink:type="simple"><person-group><name name-style="western"><surname>Fauvel</surname><given-names>P</given-names></name></person-group> (<year>1923</year>)<source> Polychètes errantes. Faune de France, Paris, 488 pp. <ext-link ext-link-type="uri" xlink:href="http://www.faunedefrance.org/bibliotheque/docs/P.FAUVEL" xlink:type="simple">http://www.faunedefrance.org/bibliotheque/docs/P.FAUVEL</ext-link>(FdeFr05)Polychetes-errantes.pdf.</source></mixed-citation></ref><ref id="B124"><mixed-citation xmlns:xlink="http://www.w3.org/1999/xlink" xlink:type="simple"><person-group><name name-style="western"><surname>San Martín</surname><given-names>G</given-names></name></person-group> (<year>1984b</year>)<source> Estudio biogeográfico, faunistico y sistemático de los poliquetos de la familia Silidos (Syllidae: Polychaeta) en Baleares. PhD Thesis, Madrid, Spain: Universidad Complutense de Madrid.</source></mixed-citation></ref><ref id="B31"><mixed-citation xmlns:xlink="http://www.w3.org/1999/xlink" xlink:type="simple"><person-group><name name-style="western"><surname>Çinar</surname><given-names>ME</given-names></name></person-group> (<year>1999</year>)<source> Türkiye’nin Ege Denizi sahillerinde dağılım gösteren syllidae (Polychaeta-Annelida) türlerinin taksonomisi ve ekolojisi. Phd Thesis, Izmir, Turkey: Ege University. </source><ext-link ext-link-type="uri" xlink:href="http://www.belgeler.com/blg/26fl/turkiye-nin-ege-denizi-sahillerinde-dagilim-gosteren-syllidae-polychaeta-annelido-turlerinin-taksonomisi-ve-ekolojisi-taxonomy-and-ecology-of-syllidae-polychaeta-annelido-distrubuted-along-the-turkish-aegeon-coast" xlink:type="simple">http://www.belgeler.com/blg/26fl/turkiye-nin-ege-denizi-sahillerinde-dagilim-gosteren-syllidae-polychaeta-annelido-turlerinin-taksonomisi-ve-ekolojisi-taxonomy-and-ecology-of-syllidae-polychaeta-annelido-distrubuted-along-the-turkish-aegeon-coast</ext-link></mixed-citation></ref><ref id="B36"><mixed-citation xmlns:xlink="http://www.w3.org/1999/xlink" xlink:type="simple"><person-group><name name-style="western"><surname>Çinar</surname><given-names>ME</given-names></name><name name-style="western"><surname>Ergen</surname><given-names>Z</given-names></name><name name-style="western"><surname>Benli</surname><given-names>HA</given-names></name></person-group> (<year>2003</year>)<article-title> Autolytinae and Exogoninae (Polychaeta: Syllidae) from northern Cyprus (Eastern Mediterranean sea) with a checklist of species reported from the Levant sea.</article-title><source>Bulletin of Marine Science </source><volume>72</volume>: <fpage>741</fpage>-<lpage>767</lpage>. <ext-link ext-link-type="uri" xlink:href="http://www.ingentaconnect.com/content/umrsmas/bullmar/2003/00000072/00000003/art00009" xlink:type="simple">http://www.ingentaconnect.com/content/umrsmas/bullmar/2003/00000072/00000003/art00009</ext-link></mixed-citation></ref></ref-list></tp:taxon-treatment>
