# Supplementary material for: An account of the taxonomy and distribution of Syllidae (Annelida, Polychaetes) in the eastern Mediterranean, with notes on the genus Prosphaerosyllis San Martín, 1984 in the Mediterranean
Source: Zookeys. 2011 Nov 28;(150):281–326. doi: 10.3897/zookeys.150.2146 (PMC3234442; doi:10.3897/zookeys.150.2146)
Supplement: XML Treatment for Prosphaerosyllis [file zookeys.150.2146-treatment11.xml]

<!DOCTYPE tp:taxon-treatment
  PUBLIC "-//TaxonX//DTD Taxonomic Treatment Publishing DTD v0 20100105//EN" "tax-treatment-NSO.dtd">
<tp:taxon-treatment xmlns:tp="http://www.plazi.org/taxpub"><tp:treatment-meta><mixed-citation publication-type="journal"><person-group><name><surname>Faulwetter</surname><given-names>Sarah</given-names></name><name><surname>Chatzigeorgiou</surname><given-names>Georgios</given-names></name><name><surname>Galil</surname><given-names>Bella S.</given-names></name><name><surname>Arvanitidis</surname><given-names>Christos</given-names></name></person-group><article-title>An account of the taxonomy and distribution of Syllidae (Annelida, Polychaetes) in the eastern  Mediterranean, with notes on the genus 
                    <italic>Prosphaerosyllis</italic> San Martín, 1984 in the Mediterranean</article-title><source>Zookeys</source><day>28</day><month>11</month><year>2011</year><volume>2011</volume><issue>150</issue><fpage>281</fpage><lpage>326</lpage><pub-id pub-id-type="doi">10.3897/zookeys.150.2146</pub-id></mixed-citation></tp:treatment-meta><tp:nomenclature><label>Genus</label><tp:taxon-name>
                            <tp:taxon-name-part taxon-name-part-type="genus">Prosphaerosyllis</tp:taxon-name-part>
                        </tp:taxon-name><tp:taxon-authority>San Martín, 1984</tp:taxon-authority></tp:nomenclature><tp:treatment-sec sec-type="Type species"><title>Type species.</title><p><italic><tp:taxon-name>Sphaerosyllis xarifae</tp:taxon-name></italic> Hartmann-Schröder, 1960</p></tp:treatment-sec></tp:taxon-treatment>
