# Supplementary material for: An account of the taxonomy and distribution of Syllidae (Annelida, Polychaetes) in the eastern Mediterranean, with notes on the genus Prosphaerosyllis San Martín, 1984 in the Mediterranean
Source: Zookeys. 2011 Nov 28;(150):281–326. doi: 10.3897/zookeys.150.2146 (PMC3234442; doi:10.3897/zookeys.150.2146)
Supplement: XML Treatment for Prosphaerosyllis campoyi [file zookeys.150.2146-treatment13.xml]

<!DOCTYPE tp:taxon-treatment
  PUBLIC "-//TaxonX//DTD Taxonomic Treatment Publishing DTD v0 20100105//EN" "tax-treatment-NSO.dtd">
<tp:taxon-treatment xmlns:tp="http://www.plazi.org/taxpub"><tp:treatment-meta><mixed-citation publication-type="journal"><person-group><name><surname>Faulwetter</surname><given-names>Sarah</given-names></name><name><surname>Chatzigeorgiou</surname><given-names>Georgios</given-names></name><name><surname>Galil</surname><given-names>Bella S.</given-names></name><name><surname>Arvanitidis</surname><given-names>Christos</given-names></name></person-group><article-title>An account of the taxonomy and distribution of Syllidae (Annelida, Polychaetes) in the eastern  Mediterranean, with notes on the genus 
                    <italic>Prosphaerosyllis</italic> San Martín, 1984 in the Mediterranean</article-title><source>Zookeys</source><day>28</day><month>11</month><year>2011</year><volume>2011</volume><issue>150</issue><fpage>281</fpage><lpage>326</lpage><pub-id pub-id-type="doi">10.3897/zookeys.150.2146</pub-id></mixed-citation></tp:treatment-meta><tp:nomenclature><tp:taxon-name>
                            <tp:taxon-name-part taxon-name-part-type="genus">Prosphaerosyllis</tp:taxon-name-part>
                            <tp:taxon-name-part taxon-name-part-type="species">campoyi</tp:taxon-name-part>
                        <object-id xmlns:xlink="http://www.w3.org/1999/xlink" xlink:type="simple">http://species-id.net/wiki/Prosphaerosyllis_campoyi</object-id>
                        </tp:taxon-name><tp:taxon-authority>(San Martín, Acero, Contonente &amp; Gomez, 1982)</tp:taxon-authority><tp:nomenclature-citation-list><tp:nomenclature-citation><tp:taxon-name>Sphaerosyllis campoyi</tp:taxon-name><comment> San Martín Acero, Contonente and Gomez, 1982: 175, fig. 2; <xref ref-type="bibr" rid="B134">San Martín et al. 1985</xref>: 30, figs 3c–d; <xref ref-type="bibr" rid="B31">Çinar 1999</xref>: 146, fig. 4.50; <xref ref-type="bibr" rid="B36">Çinar et al. 2003</xref>: 756.</comment></tp:nomenclature-citation><tp:nomenclature-citation><tp:taxon-name>Sphaerosyllis (Prosphaerosyllis) campoyi</tp:taxon-name><comment>: <xref ref-type="bibr" rid="B108">Núñez et al. 1992</xref>: 51.</comment></tp:nomenclature-citation><tp:nomenclature-citation><tp:taxon-name>Prosphaerosyllis campoyi</tp:taxon-name><comment>: San Martín, 2003: 222, figs 117–118.</comment></tp:nomenclature-citation></tp:nomenclature-citation-list></tp:nomenclature><tp:treatment-sec sec-type="Material examined"><title>Material examined.</title><p>Elounda, Crete, Greece: CELA-10a-07 (1 ind.) [coll. 27.9.2009]; CELA-10b-08 (1 ind.) [coll. 11.6.2008].</p></tp:treatment-sec><tp:treatment-sec sec-type="Type locality"><title>Type locality.</title><p>Andalusia, Spain (western Mediterranean Sea).</p></tp:treatment-sec><tp:treatment-sec sec-type="Distribution"><title>Distribution.</title><p>North-east Atlantic (Iberian Peninsula, Canary Islands), Mediterranean Sea: WB, AS, LB. New record for the Greek coast.</p></tp:treatment-sec><tp:treatment-sec sec-type="Habitat"><title>Habitat.</title><p>Until 70 m depth (<xref ref-type="bibr" rid="B36">Çinar et al. 2003</xref>), on rocks among algae, on coralligenous substrates, in medium to coarse sands with organic material.</p></tp:treatment-sec><tp:treatment-sec sec-type="Remarks"><title>Remarks.</title><p>The specimens agree well with the description of <xref ref-type="bibr" rid="B128">San Martín (2003)</xref>, except for having longer dorsal papillae (15 µm), especially posteriorly.</p></tp:treatment-sec><ref-list><ref id="B134"><mixed-citation xmlns:xlink="http://www.w3.org/1999/xlink" xlink:type="simple"><person-group><name name-style="western"><surname>San Martín</surname><given-names>G</given-names></name><name name-style="western"><surname>Gonzalez</surname><given-names>G</given-names></name><name name-style="western"><surname>López</surname><given-names>E</given-names></name></person-group> (<year>1985</year>)<article-title> Aspectos sistematicos y ecologicos sobre algunas especies de Silidos (Polychaeta: Syllidae) de las costas gallegas.</article-title><source>Boletin Instituto Espanol de Oceanografia </source><volume>2</volume>: <fpage>27</fpage>-<lpage>36</lpage>.</mixed-citation></ref><ref id="B31"><mixed-citation xmlns:xlink="http://www.w3.org/1999/xlink" xlink:type="simple"><person-group><name name-style="western"><surname>Çinar</surname><given-names>ME</given-names></name></person-group> (<year>1999</year>)<source> Türkiye’nin Ege Denizi sahillerinde dağılım gösteren syllidae (Polychaeta-Annelida) türlerinin taksonomisi ve ekolojisi. Phd Thesis, Izmir, Turkey: Ege University. </source><ext-link ext-link-type="uri" xlink:href="http://www.belgeler.com/blg/26fl/turkiye-nin-ege-denizi-sahillerinde-dagilim-gosteren-syllidae-polychaeta-annelido-turlerinin-taksonomisi-ve-ekolojisi-taxonomy-and-ecology-of-syllidae-polychaeta-annelido-distrubuted-along-the-turkish-aegeon-coast" xlink:type="simple">http://www.belgeler.com/blg/26fl/turkiye-nin-ege-denizi-sahillerinde-dagilim-gosteren-syllidae-polychaeta-annelido-turlerinin-taksonomisi-ve-ekolojisi-taxonomy-and-ecology-of-syllidae-polychaeta-annelido-distrubuted-along-the-turkish-aegeon-coast</ext-link></mixed-citation></ref><ref id="B36"><mixed-citation xmlns:xlink="http://www.w3.org/1999/xlink" xlink:type="simple"><person-group><name name-style="western"><surname>Çinar</surname><given-names>ME</given-names></name><name name-style="western"><surname>Ergen</surname><given-names>Z</given-names></name><name name-style="western"><surname>Benli</surname><given-names>HA</given-names></name></person-group> (<year>2003</year>)<article-title> Autolytinae and Exogoninae (Polychaeta: Syllidae) from northern Cyprus (Eastern Mediterranean sea) with a checklist of species reported from the Levant sea.</article-title><source>Bulletin of Marine Science </source><volume>72</volume>: <fpage>741</fpage>-<lpage>767</lpage>. <ext-link ext-link-type="uri" xlink:href="http://www.ingentaconnect.com/content/umrsmas/bullmar/2003/00000072/00000003/art00009" xlink:type="simple">http://www.ingentaconnect.com/content/umrsmas/bullmar/2003/00000072/00000003/art00009</ext-link></mixed-citation></ref><ref id="B108"><mixed-citation xmlns:xlink="http://www.w3.org/1999/xlink" xlink:type="simple"><person-group><name name-style="western"><surname>Núñez</surname><given-names>J</given-names></name><name name-style="western"><surname>San Martín</surname><given-names>G</given-names></name><name name-style="western"><surname>Carmen Brito</surname><given-names>M Del</given-names></name></person-group> (<year>1992</year>)<article-title> Exogoninae (Polychaeta: Syllidae) from the Canary Islands.</article-title><source>Scientia Marina </source><volume>56</volume>: <fpage>43</fpage>-<lpage>52</lpage>. <ext-link ext-link-type="uri" xlink:href="http://www.icm.csic.es/scimar/index.php/secId/6/IdArt/2584/" xlink:type="simple">http://www.icm.csic.es/scimar/index.php/secId/6/IdArt/2584/</ext-link></mixed-citation></ref><ref id="B128"><mixed-citation xmlns:xlink="http://www.w3.org/1999/xlink" xlink:type="simple"><person-group><name name-style="western"><surname>San Martín</surname><given-names>G</given-names></name></person-group> (<year>2003</year>)<source> Annelida, Polychaeta II: Syllidae. In: Ramos MA et al. (Eds) Fauna Ibérica, vol. 21.</source><publisher-name>Museo Nacional de Ciencias Naturales. CSIC</publisher-name>, <publisher-loc>Madrid</publisher-loc>, <lpage>554</lpage> pp.</mixed-citation></ref></ref-list></tp:taxon-treatment>
