# Supplementary material for: An account of the taxonomy and distribution of Syllidae (Annelida, Polychaetes) in the eastern Mediterranean, with notes on the genus Prosphaerosyllis San Martín, 1984 in the Mediterranean
Source: Zookeys. 2011 Nov 28;(150):281–326. doi: 10.3897/zookeys.150.2146 (PMC3234442; doi:10.3897/zookeys.150.2146)
Supplement: XML Treatment for Prosphaerosyllis chauseyensis [file zookeys.150.2146-treatment14.xml]

<!DOCTYPE tp:taxon-treatment
  PUBLIC "-//TaxonX//DTD Taxonomic Treatment Publishing DTD v0 20100105//EN" "tax-treatment-NSO.dtd">
<tp:taxon-treatment xmlns:tp="http://www.plazi.org/taxpub"><tp:treatment-meta><mixed-citation publication-type="journal"><person-group><name><surname>Faulwetter</surname><given-names>Sarah</given-names></name><name><surname>Chatzigeorgiou</surname><given-names>Georgios</given-names></name><name><surname>Galil</surname><given-names>Bella S.</given-names></name><name><surname>Arvanitidis</surname><given-names>Christos</given-names></name></person-group><article-title>An account of the taxonomy and distribution of Syllidae (Annelida, Polychaetes) in the eastern  Mediterranean, with notes on the genus 
                    <italic>Prosphaerosyllis</italic> San Martín, 1984 in the Mediterranean</article-title><source>Zookeys</source><day>28</day><month>11</month><year>2011</year><volume>2011</volume><issue>150</issue><fpage>281</fpage><lpage>326</lpage><pub-id pub-id-type="doi">10.3897/zookeys.150.2146</pub-id></mixed-citation></tp:treatment-meta><tp:nomenclature><tp:taxon-name>
                            <tp:taxon-name-part taxon-name-part-type="genus">Prosphaerosyllis</tp:taxon-name-part>
                            <tp:taxon-name-part taxon-name-part-type="species">chauseyensis</tp:taxon-name-part>
                        <object-id xmlns:xlink="http://www.w3.org/1999/xlink" xlink:type="simple">http://species-id.net/wiki/Prosphaerosyllis_chauseyensis</object-id>
                        </tp:taxon-name><tp:taxon-authority>Olivier, Grant, San Martín, Archambault &amp;  McKindsey, 2011</tp:taxon-authority><xref ref-type="fig" rid="F4">Figs 4</xref><xref ref-type="fig" rid="F5">5</xref><tp:nomenclature-citation-list><tp:nomenclature-citation><tp:taxon-name>Prosphaerosyllis chauseyensis</tp:taxon-name><comment> Olivier et al., 2011, figs 1–3a, b.</comment></tp:nomenclature-citation></tp:nomenclature-citation-list></tp:nomenclature><tp:treatment-sec sec-type="Material examined"><title>Material examined.</title><p>Haifa Bay, Israel: ALA-IL-8 (12 ind.) [coll. 31.5.2009]; ALA-IL-1 (23 ind.), ALA-IL-2 (4 ind.), ALA-IL-5 (1 ind.), ALA-IL-7 (73 ind.),  ALA-IL-8 (24 ind.), ALA-IL-9 (68 ind.), ALA-IL-10 (99 ind.) [coll. 11.10.2009].</p></tp:treatment-sec><tp:treatment-sec sec-type="Comparative material examined"><title>Comparative material examined.</title><p><italic><tp:taxon-name>Sphaerosyllis brevicirra</tp:taxon-name></italic> Hartmann-Schröder, 1960 (Zoological Museum Hamburg, Holotype P-17566, Ghardaqa, Red Sea: 1 individual [Label: <italic><tp:taxon-name>Sphaerosyllis brevicirra</tp:taxon-name></italic> n. sp., Ghardaqa (Rot. Meer) (Typ), 29.3.56, coll. Remane/Schulz]); <italic><tp:taxon-name>Prosphaerosyllis chauseyensis</tp:taxon-name></italic> (Muséum National d’Histoire Naturelle, Paris, Holotype MNHN POLY TYPE 1524, Chausey Islands, France: 1 individual [Label: HOLOTYPE MNHN Paris 1524, Chausey, <italic><tp:taxon-name>Prosphaerosyllis</tp:taxon-name></italic> sp. A,  (5 ind. for SEM +Holotype), C1AM et C3AV]).</p><fig id="F4" position="float" orientation="portrait"><label>Figure 4.</label><caption><p><italic><tp:taxon-name>Prosphaerosyllis chauseyensis</tp:taxon-name></italic>, pygidium (Israeli material).</p></caption><graphic xmlns:xlink="http://www.w3.org/1999/xlink" xlink:href="ZooKeys-150-281-g004.jpg" position="float" orientation="portrait" xlink:type="simple"/></fig><fig id="F5" position="float" orientation="portrait"><label>Figure 5.</label><caption><p><italic><tp:taxon-name>Prosphaerosyllis chauseyensis</tp:taxon-name></italic>, anterior (A) and posterior (B) dorsal cirri (Israeli material).</p></caption><graphic xmlns:xlink="http://www.w3.org/1999/xlink" xlink:href="ZooKeys-150-281-g005.jpg" position="float" orientation="portrait" xlink:type="simple"/></fig></tp:treatment-sec><tp:treatment-sec sec-type="Type locality"><title>Type locality.</title><p>Chausey Islands, Normandy (north-east Atlantic).</p></tp:treatment-sec><tp:treatment-sec sec-type="Distribution"><title>Distribution.</title><p>North-east Atlantic (Normandy), Mediterranean Sea: LB. New record for the Mediterranean Sea.</p></tp:treatment-sec><tp:treatment-sec sec-type="Habitat"><title>Habitat.</title><p>Until 13 m depth, in medium to very coarse sand.</p></tp:treatment-sec><tp:treatment-sec sec-type="Reproduction"><title>Reproduction.</title><p>Three specimens collected at Station ALA-IL-8 on 31 May 2009  with egg capsules attached near dorsal cirri on midbody chaetigers.</p></tp:treatment-sec><tp:treatment-sec sec-type="Remarks"><title>Remarks.</title><p>The specimens from Israel agree well with the specimens from Normandy, however, the Mediterranean specimens differ from the Holotype in: a) Papillation pattern: each segment with one papilla between dorsal cirri and four papillae, situated dorso-laterally and ventro-laterally on each side of parapodium, most developed in posterior chaetigers, from mid-body additional papillae arranged in two very irregular lines along middle of dorsum, increasing in length towards posterior end (ca. 20 µm posteriorly). Ventrally 2 smaller (about half the size of dorsal papillae) papillae in middle of ventrum at posterior end of each segment. Specimens from Normandy have an irregular papillation pattern, but papillation is more distinct laterally, as in specimens from Israel; b) Length of anal cirri: about 125 µm, ca. 2.5–3 times length of posterior dorsal cirri (<xref ref-type="fig" rid="F4">Fig. 4</xref>) (the anal cirri are broken in the holotype and the large lateral anal papillae might have been erroneously regarded as anal cirri in the original description). Specimens from both locations have anterior dorsal cirri with two papillae (dorsal and ventral) and posterior dorsal cirri only with dorsal papilla (<xref ref-type="fig" rid="F5">Fig. 5</xref>, not reported by <xref ref-type="bibr" rid="B109">Olivier et al. 2011</xref>).</p><p>Individuals identified by <xref ref-type="bibr" rid="B23">Ben-Eliahu (1977a)</xref> as <italic><tp:taxon-name>Sphaerosyllis tetralix</tp:taxon-name></italic> Eliason, 1920, from the Gulf of Elat and the Mediterranean Sea might in fact belong to <italic><tp:taxon-name>Prosphaerosyllis chauseyensis</tp:taxon-name></italic>. The description and illustrations agree with many characteristics of <italic><tp:taxon-name>Prosphaerosyllis chauseyensis</tp:taxon-name></italic>, including the characteristic papilla on the dorsal cirri. However, Ben-Eliahu reports the species to have palps widely separated anteriorly (fused in <italic><tp:taxon-name>Prosphaerosyllis chauseyensis</tp:taxon-name></italic>), do<!--PageBreak-->rsum with four longitudinal rows of papillae (irregular rows in <italic><tp:taxon-name>Prosphaerosyllis chauseyensis</tp:taxon-name></italic>) and the proventriculum stretching through 4 chaetigers (5 in <italic><tp:taxon-name>Prosphaerosyllis chauseyensis</tp:taxon-name></italic>). The material of the species described by Ben-Eliahu could not be examined during this study, therefore it can only tentatively be assigned to <italic><tp:taxon-name>Prosphaerosyllis chauseyensis</tp:taxon-name></italic>.</p></tp:treatment-sec><ref-list><ref id="B109"><mixed-citation xmlns:xlink="http://www.w3.org/1999/xlink" xlink:type="simple"><person-group><name name-style="western"><surname>Olivier</surname><given-names>F</given-names></name><name name-style="western"><surname>Grant</surname><given-names>C</given-names></name><name name-style="western"><surname>San Martín</surname><given-names>G</given-names></name><name name-style="western"><surname>Archambault</surname><given-names>P</given-names></name><name name-style="western"><surname>McKindsey</surname><given-names>CW</given-names></name></person-group> (<year>2011</year>)<source> Syllidae (Annelida: Polychaeta: Phyllodocida) from the Chausey Archipelago (English Channel, France), with a description of two new species of the Exogoninae <italic>Prosphaerosyllis</italic>. Marine Biodiversity: Online First. </source>doi: <ext-link ext-link-type="uri" xlink:href="http://dx.doi.org/10.1007/s12526-011-0092-1" xlink:type="simple">10.1007/s12526-011-0092-1</ext-link></mixed-citation></ref><ref id="B23"><mixed-citation xmlns:xlink="http://www.w3.org/1999/xlink" xlink:type="simple"><person-group><name name-style="western"><surname>Ben-Eliahu</surname><given-names>MN</given-names></name></person-group> (<year>1977a</year>)<article-title> Polychaete cryptofauna from rims of similar intertidal vermetid reefs on the Mediterranean coast of Israel and in the Gulf of Elat: Exogoninae and Autolytinae (Polychaeta Errantia: Syllidae).</article-title><source>Israel Journal of Zoology </source><volume>26</volume>: <fpage>59</fpage>-<lpage>99</lpage>.</mixed-citation></ref></ref-list></tp:taxon-treatment>
