# Supplementary material for: An account of the taxonomy and distribution of Syllidae (Annelida, Polychaetes) in the eastern Mediterranean, with notes on the genus Prosphaerosyllis San Martín, 1984 in the Mediterranean
Source: Zookeys. 2011 Nov 28;(150):281–326. doi: 10.3897/zookeys.150.2146 (PMC3234442; doi:10.3897/zookeys.150.2146)
Supplement: XML Treatment for Prosphaerosyllis longipapillata [file zookeys.150.2146-treatment15.xml]

<!DOCTYPE tp:taxon-treatment
  PUBLIC "-//TaxonX//DTD Taxonomic Treatment Publishing DTD v0 20100105//EN" "tax-treatment-NSO.dtd">
<tp:taxon-treatment xmlns:tp="http://www.plazi.org/taxpub"><tp:treatment-meta><mixed-citation publication-type="journal"><person-group><name><surname>Faulwetter</surname><given-names>Sarah</given-names></name><name><surname>Chatzigeorgiou</surname><given-names>Georgios</given-names></name><name><surname>Galil</surname><given-names>Bella S.</given-names></name><name><surname>Arvanitidis</surname><given-names>Christos</given-names></name></person-group><article-title>An account of the taxonomy and distribution of Syllidae (Annelida, Polychaetes) in the eastern  Mediterranean, with notes on the genus 
                    <italic>Prosphaerosyllis</italic> San Martín, 1984 in the Mediterranean</article-title><source>Zookeys</source><day>28</day><month>11</month><year>2011</year><volume>2011</volume><issue>150</issue><fpage>281</fpage><lpage>326</lpage><pub-id pub-id-type="doi">10.3897/zookeys.150.2146</pub-id></mixed-citation></tp:treatment-meta><tp:nomenclature><tp:taxon-name>
                            <tp:taxon-name-part taxon-name-part-type="genus">Prosphaerosyllis</tp:taxon-name-part>
                            <tp:taxon-name-part taxon-name-part-type="species">longipapillata</tp:taxon-name-part>
                        <object-id xmlns:xlink="http://www.w3.org/1999/xlink" xlink:type="simple">http://species-id.net/wiki/Prosphaerosyllis_longipapillata</object-id>
                        </tp:taxon-name><tp:taxon-authority>(Hartmann-Schröder, 1979)</tp:taxon-authority><tp:nomenclature-citation-list><tp:nomenclature-citation><tp:taxon-name>Sphaerosyllis longipapillata</tp:taxon-name><comment> Hartmann-Schröder, 1979: 106, figs 148–150; 1982: 71; 1984: 23; 1985: 71; 1986: 43; 1991: 40;<xref ref-type="bibr" rid="B36">Çinar et al. 2003</xref>: 757, fig. 5.</comment></tp:nomenclature-citation><tp:nomenclature-citation><tp:taxon-name>Prosphaerosyllis longipapillata</tp:taxon-name><comment>: <xref ref-type="bibr" rid="B129">San Martín 2005</xref>: 61, figs 17a–g, 18a–h.</comment></tp:nomenclature-citation></tp:nomenclature-citation-list></tp:nomenclature><tp:treatment-sec sec-type="Material examined"><title>Material examined.</title><p>Haifa Bay, Israel: ALA-IL-7 (2 ind.) [coll. 11.10.2009].</p><p><bold>Comparative</bold></p></tp:treatment-sec><tp:treatment-sec sec-type="Material examined"><title>Material examined.</title><p><italic><tp:taxon-name>Prosphaerosyllis longipapillata</tp:taxon-name></italic> (Hartmann-Schröder, 1979)(Department of Hydrobiology, Ege University, Izmir, Turkey, specimen reported in Çinar etal. 2003, Cyprus, Station D13: 1 individual [Label: <italic><tp:taxon-name>Prosphaerosyllis longipapillata</tp:taxon-name></italic>, Cyprus]).</p></tp:treatment-sec><tp:treatment-sec sec-type="Type locality"><title>Type locality.</title><p>Broome, north-west Australia.</p></tp:treatment-sec><tp:treatment-sec sec-type="Distribution"><title>Distribution.</title><p>Australia, Mediterranean Sea: LB. New record for the Israeli coast.</p></tp:treatment-sec><tp:treatment-sec sec-type="Habitat"><title>Habitat.</title><p>Intertidal to 466 m depth (<xref ref-type="bibr" rid="B129">San Martín 2005</xref>), euryoceous, found on hard substrates with <italic><tp:taxon-name>Sargassum vulgare</tp:taxon-name></italic> (Çinar etal. 2003, <xref ref-type="bibr" rid="B129">San Martín 2005</xref>).</p></tp:treatment-sec><tp:treatment-sec sec-type="Remarks"><title>Remarks.</title><p>The specimens from Israel agree well with the material and description of Çinar et al., 2003). However, both the material from Cyprus and Israel, as well as the description and illustrations of <xref ref-type="bibr" rid="B129">San Martín (2005)</xref>, differ from Hartmann-Schröder’s (1979) original description by the presence of dorsal papillae on the anterior chaetigers. <xref ref-type="bibr" rid="B69">Hartmann-Schröder (1979)</xref> reports “four long, threadlike papillae at the height of the parapodia and from chaetiger 7 onwards in pairs in a dorsal row between the parapodia”. Furthermore, the Mediterranean material differs from the original description of <italic><tp:taxon-name>Prosphaerosyllis longipapillata</tp:taxon-name></italic> and from San Martín’s (2005) description by having alternating rows of long and short papillae on the dorsum (<xref ref-type="bibr" rid="B36">Çinar et al. 2003</xref>, fig. 5). These two characteristics are reported however for <italic><tp:taxon-name>Prosphaerosyllis bilineata</tp:taxon-name></italic> (Kudenov and Harris, 1995) from California. To determine the identity of the Mediterranean material and whether <italic><tp:taxon-name>Prosphaerosyllis bilineata</tp:taxon-name></italic> and <italic><tp:taxon-name>Prosphaerosyllis longipapillata</tp:taxon-name></italic> are different species or not, careful examination of all type material is needed.</p></tp:treatment-sec><ref-list><ref id="B36"><mixed-citation xmlns:xlink="http://www.w3.org/1999/xlink" xlink:type="simple"><person-group><name name-style="western"><surname>Çinar</surname><given-names>ME</given-names></name><name name-style="western"><surname>Ergen</surname><given-names>Z</given-names></name><name name-style="western"><surname>Benli</surname><given-names>HA</given-names></name></person-group> (<year>2003</year>)<article-title> Autolytinae and Exogoninae (Polychaeta: Syllidae) from northern Cyprus (Eastern Mediterranean sea) with a checklist of species reported from the Levant sea.</article-title><source>Bulletin of Marine Science </source><volume>72</volume>: <fpage>741</fpage>-<lpage>767</lpage>. <ext-link ext-link-type="uri" xlink:href="http://www.ingentaconnect.com/content/umrsmas/bullmar/2003/00000072/00000003/art00009" xlink:type="simple">http://www.ingentaconnect.com/content/umrsmas/bullmar/2003/00000072/00000003/art00009</ext-link></mixed-citation></ref><ref id="B129"><mixed-citation xmlns:xlink="http://www.w3.org/1999/xlink" xlink:type="simple"><person-group><name name-style="western"><surname>San Martín</surname><given-names>G</given-names></name></person-group> (<year>2005</year>)<source> Exogoninae (Polychaeta: Syllidae) from Australia with the description of a new genus and twenty-two new species. Records of the Australian Museum 57: 39–152. <ext-link ext-link-type="uri" xlink:href="http://publications.australianmuseum.net.au/pdf/1438_complete.pdf" xlink:type="simple">http://publications.australianmuseum.net.au/pdf/1438_complete.pdf</ext-link></source>doi: <ext-link ext-link-type="uri" xlink:href="http://dx.doi.org/10.3853/j.0067-1975.57.2005.1438" xlink:type="simple">10.3853/j.0067-1975.57.2005.1438</ext-link></mixed-citation></ref><ref id="B69"><mixed-citation xmlns:xlink="http://www.w3.org/1999/xlink" xlink:type="simple"><person-group><name name-style="western"><surname>Hartmann-Schröder</surname><given-names>G</given-names></name></person-group> (<year>1979</year>)<article-title> Die Polychaeten der tropischen Nordwestküste Australiens (zwischen Derby im Norden und Port Hedland im Süden).</article-title><source>Mitteilungen aus dem Hamburgischen zoologischen Museum und Institut </source><volume>76</volume>: <fpage>77</fpage>-<lpage>218</lpage>.</mixed-citation></ref></ref-list></tp:taxon-treatment>
