# Supplementary material for: An account of the taxonomy and distribution of Syllidae (Annelida, Polychaetes) in the eastern Mediterranean, with notes on the genus Prosphaerosyllis San Martín, 1984 in the Mediterranean
Source: Zookeys. 2011 Nov 28;(150):281–326. doi: 10.3897/zookeys.150.2146 (PMC3234442; doi:10.3897/zookeys.150.2146)
Supplement: XML Treatment for Prosphaerosyllis marmarae [file zookeys.150.2146-treatment16.xml]

<!DOCTYPE tp:taxon-treatment
  PUBLIC "-//TaxonX//DTD Taxonomic Treatment Publishing DTD v0 20100105//EN" "tax-treatment-NSO.dtd">
<tp:taxon-treatment xmlns:tp="http://www.plazi.org/taxpub"><tp:treatment-meta><mixed-citation publication-type="journal"><person-group><name><surname>Faulwetter</surname><given-names>Sarah</given-names></name><name><surname>Chatzigeorgiou</surname><given-names>Georgios</given-names></name><name><surname>Galil</surname><given-names>Bella S.</given-names></name><name><surname>Arvanitidis</surname><given-names>Christos</given-names></name></person-group><article-title>An account of the taxonomy and distribution of Syllidae (Annelida, Polychaetes) in the eastern  Mediterranean, with notes on the genus 
                    <italic>Prosphaerosyllis</italic> San Martín, 1984 in the Mediterranean</article-title><source>Zookeys</source><day>28</day><month>11</month><year>2011</year><volume>2011</volume><issue>150</issue><fpage>281</fpage><lpage>326</lpage><pub-id pub-id-type="doi">10.3897/zookeys.150.2146</pub-id></mixed-citation></tp:treatment-meta><tp:nomenclature><tp:taxon-name>
                            <tp:taxon-name-part taxon-name-part-type="genus">Prosphaerosyllis</tp:taxon-name-part>
                            <tp:taxon-name-part taxon-name-part-type="species">marmarae</tp:taxon-name-part>
                        <object-id xmlns:xlink="http://www.w3.org/1999/xlink" xlink:type="simple">http://species-id.net/wiki/Prosphaerosyllis_marmarae</object-id>
                        </tp:taxon-name><tp:taxon-authority>Çinar, Dagli &amp; Açik, 2011</tp:taxon-authority><tp:nomenclature-citation-list><tp:nomenclature-citation><tp:taxon-name>Prosphaerosyllis marmarae</tp:taxon-name><comment><xref ref-type="bibr" rid="B33">Çinar et al. 2011</xref>: 2118, figs 2–4.</comment></tp:nomenclature-citation></tp:nomenclature-citation-list></tp:nomenclature><tp:treatment-sec sec-type="Material examined"><title>Material examined.</title><p>Haifa Bay, Israel: ALA-IL-2 (3 ind.), ALA-IL-8 (12 ind.) [coll. 31.5.2009]; ALA-IL-7 (4 ind.) [coll. 11.10.2009].</p></tp:treatment-sec><tp:treatment-sec sec-type="Comparative material examined"><title>Comparative material examined.</title><p><italic><tp:taxon-name>Prosphaerosyllis marmarae</tp:taxon-name></italic> (Department of Hydrobiology, Ege University, Izmir, Turkey, Paratype: 1 individual [Label: <italic><tp:taxon-name>Prosphaerosyllis marmarae</tp:taxon-name></italic>, Paratype]). <italic><tp:taxon-name>Prosphaerosyllis laubieri</tp:taxon-name></italic> (Muséum National d’Histoire Naturelle, Paris, Holotype MNHN POLY TYPE 1525, Chausey Islands, France: 1 individual [Label: HOLOTYPE MNHN Paris 1525, Chausey B1 AM12, <italic><tp:taxon-name>Prosphaerosyllis</tp:taxon-name></italic> sp. B, Holotype et SEM]).</p></tp:treatment-sec><tp:treatment-sec sec-type="Type locality"><title>Type locality.</title><p>Erdek, Marmara Sea (eastern Mediterranean).<!--PageBreak--></p></tp:treatment-sec><tp:treatment-sec sec-type="Distribution"><title>Distribution.</title><p>Mediterranean Sea: LB, Marmara Sea. New record for the Israeli coast.</p></tp:treatment-sec><tp:treatment-sec sec-type="Habitat"><title>Habitat.</title><p>Until 17 m depth, in muddy sand (<xref ref-type="bibr" rid="B33">Çinar et al. 2011</xref>), in coarse and mixed sand (this study).</p></tp:treatment-sec><tp:treatment-sec sec-type="Remarks"><title>Remarks</title><p>. The specimens from Israel agree with the material of <xref ref-type="bibr" rid="B33">Çinar et al. (2011)</xref>, except for the absence of eyespots (might be de-colourised due to fixation). The recently described <italic><tp:taxon-name>Prosphaerosyllis laubieri</tp:taxon-name></italic> <xref ref-type="bibr" rid="B109">Olivier et al. 2011</xref> is very similar to <italic><tp:taxon-name>Prosphaerosyllis marmarae</tp:taxon-name></italic>. Both species have eyespots, strongly papillated palps, short, retractile antennae and dorsal cirri, pharynx and proventriculum each through 4 segments and short (8–10 µm) blades of falcigers. These two species differ however in the following characteristics: a) <italic><tp:taxon-name>Prosphaerosyllis laubieri</tp:taxon-name></italic> has small, scattered papillae all over the dorsum, in <italic><tp:taxon-name>Prosphaerosyllis marmarae</tp:taxon-name></italic> they are restricted to the lateral margins, near the dorsal cirri; b) cirrostyles of antennae and dorsal cirri of <italic><tp:taxon-name>Prosphaerosyllis marmarae</tp:taxon-name></italic> are much shorter (1/4 of total length) than those of <italic><tp:taxon-name>Prosphaerosyllis laubieri</tp:taxon-name></italic> (1/3 of total length) and appear as small, retracted caps; c) dorsal cirri of <italic><tp:taxon-name>Prosphaerosyllis laubieri</tp:taxon-name></italic> possess a small papilla at distal end of cirrophore (not reported by <xref ref-type="bibr" rid="B109">Olivier et al. 2011</xref>); d) falcigerous blades of <italic><tp:taxon-name>Prosphaerosyllis marmarae</tp:taxon-name></italic> are stouter than those of <italic><tp:taxon-name>Prosphaerosyllis laubieri</tp:taxon-name></italic> and serrated only at their bases (serrated all along cutting edge in <italic><tp:taxon-name>Prosphaerosyllis laubieri</tp:taxon-name></italic>). <italic><tp:taxon-name>Prosphaerosyllis riseri</tp:taxon-name></italic> Perkins, 1981 from Florida shares with <italic><tp:taxon-name>Prosphaerosyllis marmarae</tp:taxon-name></italic> the shape of the dorsal cirri and antennae (short and strongly retracted), however, its palps are less densely papillated. <italic><tp:taxon-name>Prosphaerosyllis</tp:taxon-name></italic> sp. A (<xref ref-type="bibr" rid="B126">San Martín 1991b</xref>) from Cuba has strongly papillated palps, but no cirri on chaetiger 2 and longer dorsal cirri.</p><p>Specimens from the Red Sea described by <xref ref-type="bibr" rid="B23">Ben-Eliahu (1977a)</xref> as <italic><tp:taxon-name>Sphaerosyllis brevicirra</tp:taxon-name></italic> Hartmann-Schröder, 1960 do not belong to this species (see Discussion section), but might in fact belong to <italic><tp:taxon-name>Prosphaerosyllis marmarae</tp:taxon-name></italic>. The morphological characteristics of her specimens agree very well wth those of <italic><tp:taxon-name>Prosphaerosyllis marmarae</tp:taxon-name></italic> (papillated palps, presence of eyespots, minute (19.5 µm), retractile cirri, falcigerous blades short (7.8 µm), proventriculum longer than proboscis (through 4 segments), no discernible dorsal papillation). Differences can be found in the cutting edge of the falcigerous blades which are smooth in the Red Sea specimens, whereas those of <italic><tp:taxon-name>Prosphaerosyllis marmarae</tp:taxon-name></italic> are serrated. However, due to the size of the blades (8 µm) this is a feature difficult to observe under an optical microscope and might have been overlooked. The material of the species described by Ben-Eliahu was not examined during this study, therefore it can only tentatively proposed to be assigned to <italic><tp:taxon-name>Prosphaerosyllis marmarae</tp:taxon-name></italic>.</p></tp:treatment-sec><ref-list><ref id="B33"><mixed-citation xmlns:xlink="http://www.w3.org/1999/xlink" xlink:type="simple"><person-group><name name-style="western"><surname>Çinar</surname><given-names>ME</given-names></name><name name-style="western"><surname>Dagli</surname><given-names>E</given-names></name><name name-style="western"><surname>Açik</surname><given-names>S</given-names></name></person-group> (<year>2011</year>)<article-title> Annelids (Polychaeta and Oligochaeta) from the Sea of Marmara, with descriptions of five new species.</article-title><source>Journal of Natural History </source><volume>45</volume>: <fpage>2105</fpage>-<lpage>2143</lpage>. doi: <ext-link ext-link-type="uri" xlink:href="http://dx.doi.org/10.1080/00222933.2011.582966" xlink:type="simple">10.1080/00222933.2011.582966</ext-link></mixed-citation></ref><ref id="B109"><mixed-citation xmlns:xlink="http://www.w3.org/1999/xlink" xlink:type="simple"><person-group><name name-style="western"><surname>Olivier</surname><given-names>F</given-names></name><name name-style="western"><surname>Grant</surname><given-names>C</given-names></name><name name-style="western"><surname>San Martín</surname><given-names>G</given-names></name><name name-style="western"><surname>Archambault</surname><given-names>P</given-names></name><name name-style="western"><surname>McKindsey</surname><given-names>CW</given-names></name></person-group> (<year>2011</year>)<source> Syllidae (Annelida: Polychaeta: Phyllodocida) from the Chausey Archipelago (English Channel, France), with a description of two new species of the Exogoninae <italic>Prosphaerosyllis</italic>. Marine Biodiversity: Online First. </source>doi: <ext-link ext-link-type="uri" xlink:href="http://dx.doi.org/10.1007/s12526-011-0092-1" xlink:type="simple">10.1007/s12526-011-0092-1</ext-link></mixed-citation></ref><ref id="B126"><mixed-citation xmlns:xlink="http://www.w3.org/1999/xlink" xlink:type="simple"><person-group><name name-style="western"><surname>San Martín</surname><given-names>G</given-names></name></person-group> (<year>1991b</year>)<article-title> <italic>Sphaerosyllis</italic> and <italic>Parapionosyllis</italic> (Polychaeta: Syllidae) from Cuba and Florida.</article-title><source>Ophelia supplement </source><volume>5</volume>: <fpage>231</fpage>-<lpage>238</lpage>.</mixed-citation></ref><ref id="B23"><mixed-citation xmlns:xlink="http://www.w3.org/1999/xlink" xlink:type="simple"><person-group><name name-style="western"><surname>Ben-Eliahu</surname><given-names>MN</given-names></name></person-group> (<year>1977a</year>)<article-title> Polychaete cryptofauna from rims of similar intertidal vermetid reefs on the Mediterranean coast of Israel and in the Gulf of Elat: Exogoninae and Autolytinae (Polychaeta Errantia: Syllidae).</article-title><source>Israel Journal of Zoology </source><volume>26</volume>: <fpage>59</fpage>-<lpage>99</lpage>.</mixed-citation></ref></ref-list></tp:taxon-treatment>
