# Supplementary material for: An account of the taxonomy and distribution of Syllidae (Annelida, Polychaetes) in the eastern Mediterranean, with notes on the genus Prosphaerosyllis San Martín, 1984 in the Mediterranean
Source: Zookeys. 2011 Nov 28;(150):281–326. doi: 10.3897/zookeys.150.2146 (PMC3234442; doi:10.3897/zookeys.150.2146)
Supplement: XML Treatment for Prosphaerosyllis xarifae [file zookeys.150.2146-treatment17.xml]

<!DOCTYPE tp:taxon-treatment
  PUBLIC "-//TaxonX//DTD Taxonomic Treatment Publishing DTD v0 20100105//EN" "tax-treatment-NSO.dtd">
<tp:taxon-treatment xmlns:tp="http://www.plazi.org/taxpub"><tp:treatment-meta><mixed-citation publication-type="journal"><person-group><name><surname>Faulwetter</surname><given-names>Sarah</given-names></name><name><surname>Chatzigeorgiou</surname><given-names>Georgios</given-names></name><name><surname>Galil</surname><given-names>Bella S.</given-names></name><name><surname>Arvanitidis</surname><given-names>Christos</given-names></name></person-group><article-title>An account of the taxonomy and distribution of Syllidae (Annelida, Polychaetes) in the eastern  Mediterranean, with notes on the genus 
                    <italic>Prosphaerosyllis</italic> San Martín, 1984 in the Mediterranean</article-title><source>Zookeys</source><day>28</day><month>11</month><year>2011</year><volume>2011</volume><issue>150</issue><fpage>281</fpage><lpage>326</lpage><pub-id pub-id-type="doi">10.3897/zookeys.150.2146</pub-id></mixed-citation></tp:treatment-meta><tp:nomenclature><tp:taxon-name>
                            <tp:taxon-name-part taxon-name-part-type="genus">Prosphaerosyllis</tp:taxon-name-part>
                            <tp:taxon-name-part taxon-name-part-type="species">xarifae</tp:taxon-name-part>
                        <object-id xmlns:xlink="http://www.w3.org/1999/xlink" xlink:type="simple">http://species-id.net/wiki/Prosphaerosyllis_xarifae</object-id>
                        </tp:taxon-name><tp:taxon-authority>(Hartmann-Schröder, 1960)</tp:taxon-authority><tp:nomenclature-citation-list><tp:nomenclature-citation><tp:taxon-name>Sphaerosyllis xarifae</tp:taxon-name><comment> Hartmann-Schröder, 1960: 103, figs 121–124; 1979: 103, figs 139–140; 1980b: 56; 1981: 37; 1984: 25; <xref ref-type="bibr" rid="B124">San Martín 1984b</xref>: 236, fig. 54; <xref ref-type="bibr" rid="B31">Çinar 1999</xref>: 166, fig. 4.62; <xref ref-type="bibr" rid="B36">Çinar et al. 2003</xref>: 760, fig. 6.</comment></tp:nomenclature-citation><!--PageBreak--><tp:nomenclature-citation><tp:taxon-name>Sphaerosyllis</tp:taxon-name><comment> sp.: <xref ref-type="bibr" rid="B132">San Martín and Alvarado 1981</xref>: 224, fig. 3.</comment></tp:nomenclature-citation><tp:nomenclature-citation><tp:taxon-name>Sphaerosyllis cf. xarifae</tp:taxon-name><comment>:<xref ref-type="bibr" rid="B29">Campoy 1982</xref>: 279.</comment></tp:nomenclature-citation><tp:nomenclature-citation><tp:taxon-name>Sphaerosyllis (Prosphaerosyllis) xarifae</tp:taxon-name><comment>:<xref ref-type="bibr" rid="B108">Núñez et al. 1992</xref>: 51.</comment></tp:nomenclature-citation><tp:nomenclature-citation><tp:taxon-name>Prosphaerosyllis xarifae</tp:taxon-name><comment>: <xref ref-type="bibr" rid="B128">San Martín 2003</xref>: 225, figs 119–120; 2005: 60, figs 15a–f, 16a–f; <xref ref-type="bibr" rid="B28">Böggemann and Westheide 2004</xref>: 435; <xref ref-type="bibr" rid="B56">Fukuda et al. 2009</xref>: 1448, fig. 3.</comment></tp:nomenclature-citation></tp:nomenclature-citation-list></tp:nomenclature><tp:treatment-sec sec-type="Material examined"><title>Material examined.</title><p>Haifa Bay, Israel: ALA-IL-10 (5 ind.) [coll. 11.10.2009]. Elounda, Crete, Greece: CELA-10b-08 (1 ind.) [coll. 11.6.2008]; CELA-5c-08 (1 ind.) [coll. 12.6.2008].</p></tp:treatment-sec><tp:treatment-sec sec-type="Type locality"><title>Type locality.</title><p>Sarso, Red Sea.</p></tp:treatment-sec><tp:treatment-sec sec-type="Distribution"><title>Distribution.</title><p>Circumtropical, Mediterranean Sea: WB, CB, AS, LB. New record for both the Israeli and Greek coasts.</p></tp:treatment-sec><tp:treatment-sec sec-type="Habitat"><title>Habitat.</title><p>Until 40 m depth, euryoceous, among photophilic algae, in sand, mud, seagrasses, calcareous substrates (<xref ref-type="bibr" rid="B129">San Martín 2005</xref>).</p></tp:treatment-sec><tp:treatment-sec sec-type="Remarks"><title>Remarks.</title><p>Specimens from Israel agree well with the description of <xref ref-type="bibr" rid="B128">San Martín (2003)</xref> and <xref ref-type="bibr" rid="B66">Hartmann-Schröder (1960)</xref> except for having more elongated dorsal papillae, especially posteriorly (20 µm, Cretan specimens: 8 µm).</p></tp:treatment-sec><ref-list><ref id="B124"><mixed-citation xmlns:xlink="http://www.w3.org/1999/xlink" xlink:type="simple"><person-group><name name-style="western"><surname>San Martín</surname><given-names>G</given-names></name></person-group> (<year>1984b</year>)<source> Estudio biogeográfico, faunistico y sistemático de los poliquetos de la familia Silidos (Syllidae: Polychaeta) en Baleares. PhD Thesis, Madrid, Spain: Universidad Complutense de Madrid.</source></mixed-citation></ref><ref id="B31"><mixed-citation xmlns:xlink="http://www.w3.org/1999/xlink" xlink:type="simple"><person-group><name name-style="western"><surname>Çinar</surname><given-names>ME</given-names></name></person-group> (<year>1999</year>)<source> Türkiye’nin Ege Denizi sahillerinde dağılım gösteren syllidae (Polychaeta-Annelida) türlerinin taksonomisi ve ekolojisi. Phd Thesis, Izmir, Turkey: Ege University. </source><ext-link ext-link-type="uri" xlink:href="http://www.belgeler.com/blg/26fl/turkiye-nin-ege-denizi-sahillerinde-dagilim-gosteren-syllidae-polychaeta-annelido-turlerinin-taksonomisi-ve-ekolojisi-taxonomy-and-ecology-of-syllidae-polychaeta-annelido-distrubuted-along-the-turkish-aegeon-coast" xlink:type="simple">http://www.belgeler.com/blg/26fl/turkiye-nin-ege-denizi-sahillerinde-dagilim-gosteren-syllidae-polychaeta-annelido-turlerinin-taksonomisi-ve-ekolojisi-taxonomy-and-ecology-of-syllidae-polychaeta-annelido-distrubuted-along-the-turkish-aegeon-coast</ext-link></mixed-citation></ref><ref id="B36"><mixed-citation xmlns:xlink="http://www.w3.org/1999/xlink" xlink:type="simple"><person-group><name name-style="western"><surname>Çinar</surname><given-names>ME</given-names></name><name name-style="western"><surname>Ergen</surname><given-names>Z</given-names></name><name name-style="western"><surname>Benli</surname><given-names>HA</given-names></name></person-group> (<year>2003</year>)<article-title> Autolytinae and Exogoninae (Polychaeta: Syllidae) from northern Cyprus (Eastern Mediterranean sea) with a checklist of species reported from the Levant sea.</article-title><source>Bulletin of Marine Science </source><volume>72</volume>: <fpage>741</fpage>-<lpage>767</lpage>. <ext-link ext-link-type="uri" xlink:href="http://www.ingentaconnect.com/content/umrsmas/bullmar/2003/00000072/00000003/art00009" xlink:type="simple">http://www.ingentaconnect.com/content/umrsmas/bullmar/2003/00000072/00000003/art00009</ext-link></mixed-citation></ref><ref id="B132"><mixed-citation xmlns:xlink="http://www.w3.org/1999/xlink" xlink:type="simple"><person-group><name name-style="western"><surname>San Martín</surname><given-names>G</given-names></name><name name-style="western"><surname>Alvarado</surname><given-names>R</given-names></name></person-group> (<year>1981</year>)<article-title> Nota sobre poliquetos de la isla de Cabrera (Baleares).</article-title><source>Boletín de la Real Sociedad Española de Historia Natural </source><volume>79</volume>: <fpage>221</fpage>-<lpage>234</lpage>.</mixed-citation></ref><ref id="B29"><mixed-citation xmlns:xlink="http://www.w3.org/1999/xlink" xlink:type="simple"><person-group><name name-style="western"><surname>Campoy</surname><given-names>A</given-names></name></person-group> (<year>1982</year>)<article-title> Fauna de Espana de Anelidos Poliquetos de la Peninsula Iberica.</article-title><source>Publicaciones de Biologia de la Universidad de Navarra </source><volume>7</volume>: <fpage>1</fpage>-<lpage>780</lpage>. <ext-link ext-link-type="uri" xlink:href="http://hdl.handle.net/10171/11773" xlink:type="simple">http://hdl.handle.net/10171/11773</ext-link>, <ext-link ext-link-type="uri" xlink:href="http://hdl.handle.net/10171/11777" xlink:type="simple">http://hdl.handle.net/10171/11777</ext-link></mixed-citation></ref><ref id="B108"><mixed-citation xmlns:xlink="http://www.w3.org/1999/xlink" xlink:type="simple"><person-group><name name-style="western"><surname>Núñez</surname><given-names>J</given-names></name><name name-style="western"><surname>San Martín</surname><given-names>G</given-names></name><name name-style="western"><surname>Carmen Brito</surname><given-names>M Del</given-names></name></person-group> (<year>1992</year>)<article-title> Exogoninae (Polychaeta: Syllidae) from the Canary Islands.</article-title><source>Scientia Marina </source><volume>56</volume>: <fpage>43</fpage>-<lpage>52</lpage>. <ext-link ext-link-type="uri" xlink:href="http://www.icm.csic.es/scimar/index.php/secId/6/IdArt/2584/" xlink:type="simple">http://www.icm.csic.es/scimar/index.php/secId/6/IdArt/2584/</ext-link></mixed-citation></ref><ref id="B128"><mixed-citation xmlns:xlink="http://www.w3.org/1999/xlink" xlink:type="simple"><person-group><name name-style="western"><surname>San Martín</surname><given-names>G</given-names></name></person-group> (<year>2003</year>)<source> Annelida, Polychaeta II: Syllidae. In: Ramos MA et al. (Eds) Fauna Ibérica, vol. 21.</source><publisher-name>Museo Nacional de Ciencias Naturales. CSIC</publisher-name>, <publisher-loc>Madrid</publisher-loc>, <lpage>554</lpage> pp.</mixed-citation></ref><ref id="B28"><mixed-citation xmlns:xlink="http://www.w3.org/1999/xlink" xlink:type="simple"><person-group><name name-style="western"><surname>Böggemann</surname><given-names>M</given-names></name><name name-style="western"><surname>Westheide</surname><given-names>W</given-names></name></person-group> (<year>2004</year>)<article-title> Interstitial Syllidae (Annelida: Polychaeta) from Mahe (Seychelles).</article-title><source>Journal of Natural History </source><volume>38</volume>: <fpage>403</fpage>-<lpage>446</lpage>.</mixed-citation></ref><ref id="B56"><mixed-citation xmlns:xlink="http://www.w3.org/1999/xlink" xlink:type="simple"><person-group><name name-style="western"><surname>Fukuda</surname><given-names>MV</given-names></name><name name-style="western"><surname>Yunda–Guarin</surname><given-names>G</given-names></name><name name-style="western"><surname>Nogueira</surname><given-names>JMM</given-names></name></person-group> (<year>2009</year>)<article-title> The genus <italic>Prosphaerosyllis</italic> (Polychaeta: Syllidae: Exogoninae) in Brazil, with description of a new species.</article-title><source>Journal of the Marine Biological Association of the United Kingdom </source><volume>89</volume>: <fpage>1443</fpage>-<lpage>1454</lpage>. doi: <ext-link ext-link-type="uri" xlink:href="http://dx.doi.org/10.1017/S0025315409000095" xlink:type="simple">10.1017/S0025315409000095</ext-link></mixed-citation></ref><ref id="B129"><mixed-citation xmlns:xlink="http://www.w3.org/1999/xlink" xlink:type="simple"><person-group><name name-style="western"><surname>San Martín</surname><given-names>G</given-names></name></person-group> (<year>2005</year>)<source> Exogoninae (Polychaeta: Syllidae) from Australia with the description of a new genus and twenty-two new species. Records of the Australian Museum 57: 39–152. <ext-link ext-link-type="uri" xlink:href="http://publications.australianmuseum.net.au/pdf/1438_complete.pdf" xlink:type="simple">http://publications.australianmuseum.net.au/pdf/1438_complete.pdf</ext-link></source>doi: <ext-link ext-link-type="uri" xlink:href="http://dx.doi.org/10.3853/j.0067-1975.57.2005.1438" xlink:type="simple">10.3853/j.0067-1975.57.2005.1438</ext-link></mixed-citation></ref><ref id="B66"><mixed-citation xmlns:xlink="http://www.w3.org/1999/xlink" xlink:type="simple"><person-group><name name-style="western"><surname>Hartmann-Schröder</surname><given-names>G</given-names></name></person-group> (<year>1960</year>)<article-title> Polychaeten aus dem Roten Meer.</article-title><source>Kieler Meeresforschungen </source><volume>16</volume>: <fpage>69</fpage>-<lpage>125</lpage>.</mixed-citation></ref></ref-list></tp:taxon-treatment>
