# Supplementary material for: An account of the taxonomy and distribution of Syllidae (Annelida, Polychaetes) in the eastern Mediterranean, with notes on the genus Prosphaerosyllis San Martín, 1984 in the Mediterranean
Source: Zookeys. 2011 Nov 28;(150):281–326. doi: 10.3897/zookeys.150.2146 (PMC3234442; doi:10.3897/zookeys.150.2146)
Supplement: XML Treatment for Salvatoria alvaradoi [file zookeys.150.2146-treatment19.xml]

<!DOCTYPE tp:taxon-treatment
  PUBLIC "-//TaxonX//DTD Taxonomic Treatment Publishing DTD v0 20100105//EN" "tax-treatment-NSO.dtd">
<tp:taxon-treatment xmlns:tp="http://www.plazi.org/taxpub"><tp:treatment-meta><mixed-citation publication-type="journal"><person-group><name><surname>Faulwetter</surname><given-names>Sarah</given-names></name><name><surname>Chatzigeorgiou</surname><given-names>Georgios</given-names></name><name><surname>Galil</surname><given-names>Bella S.</given-names></name><name><surname>Arvanitidis</surname><given-names>Christos</given-names></name></person-group><article-title>An account of the taxonomy and distribution of Syllidae (Annelida, Polychaetes) in the eastern  Mediterranean, with notes on the genus 
                    <italic>Prosphaerosyllis</italic> San Martín, 1984 in the Mediterranean</article-title><source>Zookeys</source><day>28</day><month>11</month><year>2011</year><volume>2011</volume><issue>150</issue><fpage>281</fpage><lpage>326</lpage><pub-id pub-id-type="doi">10.3897/zookeys.150.2146</pub-id></mixed-citation></tp:treatment-meta><tp:nomenclature><tp:taxon-name>
                            <tp:taxon-name-part taxon-name-part-type="genus">Salvatoria</tp:taxon-name-part>
                            <tp:taxon-name-part taxon-name-part-type="species">alvaradoi</tp:taxon-name-part>
                        <object-id xmlns:xlink="http://www.w3.org/1999/xlink" xlink:type="simple">http://species-id.net/wiki/Salvatoria_alvaradoi</object-id>
                        </tp:taxon-name><tp:taxon-authority>(San Martín, 1984)</tp:taxon-authority><tp:nomenclature-citation-list><tp:nomenclature-citation><tp:taxon-name>Pseudobrania alvaradoi</tp:taxon-name><comment><xref ref-type="bibr" rid="B124">San Martín 1984b</xref>: 152, figs 28–29.</comment></tp:nomenclature-citation><tp:nomenclature-citation><tp:taxon-name>Salvatoria alvaradoi</tp:taxon-name><comment>: <xref ref-type="bibr" rid="B128">San Martín 2003</xref>: 173, figs 87–88.</comment></tp:nomenclature-citation></tp:nomenclature-citation-list></tp:nomenclature><tp:treatment-sec sec-type="Material examined"><title>Material examined.</title><p>Alykes, Crete, Greece: CALB-10b-08 (5 ind.), CALB-10d-08 (2 ind.) [coll. 17.6.2008]; CALB-5a-08 (2 ind.) [coll 18.6.2008]. Elounda, Crete, Greece: CELA-15a-07 (3 ind.), CELB-20e-07 (1 ind.) [coll. 26.9.2007], CELA-10a-07 (1 ind.) [coll. 27.9.2007]; CELB-1a-07 (1 ind.) [coll. 29.9.2007]; CELB-10a-08 (1 ind.), CELA-10b-08 (4 ind.), CELB-10b-08 (3 ind.), CELB-10c-08 (1 ind.), CELA-20a-08 (1 ind.), CELA-20d-08 (3 ind.) [coll. 11.6.2008]; CELA-5a-08 (8 ind.), CELA-5c-08 (18 ind.), CELA-5d-08 (1 ind.), CELB-15a-08 (1 ind.), CELB-15c-08 (9 ind.) [coll. 12.6.2008].</p></tp:treatment-sec><tp:treatment-sec sec-type="Type locality"><title>Type locality.</title><p>Balearic Islands (western Mediterranean Sea).</p></tp:treatment-sec><tp:treatment-sec sec-type="Distribution"><title>Distribution.</title><p>Mediterranean Sea: WB, CB, AS, Sea of Marmara (<xref ref-type="bibr" rid="B84">Karhan et al. 2008</xref>). New record for the Aegean Sea.</p></tp:treatment-sec><tp:treatment-sec sec-type="Habitat"><title>Habitat.</title><p>Until 20 m depth, among algae with much sediment, among <italic><tp:taxon-name>Posidonia oceanica</tp:taxon-name></italic> rhizomes, in sediments with much organic material.<!--PageBreak--></p></tp:treatment-sec><ref-list><ref id="B124"><mixed-citation xmlns:xlink="http://www.w3.org/1999/xlink" xlink:type="simple"><person-group><name name-style="western"><surname>San Martín</surname><given-names>G</given-names></name></person-group> (<year>1984b</year>)<source> Estudio biogeográfico, faunistico y sistemático de los poliquetos de la familia Silidos (Syllidae: Polychaeta) en Baleares. PhD Thesis, Madrid, Spain: Universidad Complutense de Madrid.</source></mixed-citation></ref><ref id="B128"><mixed-citation xmlns:xlink="http://www.w3.org/1999/xlink" xlink:type="simple"><person-group><name name-style="western"><surname>San Martín</surname><given-names>G</given-names></name></person-group> (<year>2003</year>)<source> Annelida, Polychaeta II: Syllidae. In: Ramos MA et al. (Eds) Fauna Ibérica, vol. 21.</source><publisher-name>Museo Nacional de Ciencias Naturales. CSIC</publisher-name>, <publisher-loc>Madrid</publisher-loc>, <lpage>554</lpage> pp.</mixed-citation></ref><ref id="B84"><mixed-citation xmlns:xlink="http://www.w3.org/1999/xlink" xlink:type="simple"><person-group><name name-style="western"><surname>Karhan</surname><given-names>SÜ</given-names></name><name name-style="western"><surname>Kalkan</surname><given-names>E</given-names></name><name name-style="western"><surname>Simboura</surname><given-names>N</given-names></name><name name-style="western"><surname>Mutlu</surname><given-names>E</given-names></name><name name-style="western"><surname>Bekbölet</surname><given-names>M</given-names></name></person-group> (<year>2008</year>)<article-title> On the occurrence and established populations of the alien polychaete <italic>Polydora cornuta</italic> Bosc, 1802 (Polychaeta: Spionidae) in the Sea of Marmara and the Bosphorus Strait (Turkey).</article-title><source>Mediterranean Marine Science </source><volume>9</volume>: <fpage>5</fpage>-<lpage>19</lpage>. <ext-link ext-link-type="uri" xlink:href="http://www.medit-mar-sc.net/files/200812/15-18480210.pdf" xlink:type="simple">http://www.medit-mar-sc.net/files/200812/15-18480210.pdf</ext-link></mixed-citation></ref></ref-list></tp:taxon-treatment>
