# Supplementary material for: An account of the taxonomy and distribution of Syllidae (Annelida, Polychaetes) in the eastern Mediterranean, with notes on the genus Prosphaerosyllis San Martín, 1984 in the Mediterranean
Source: Zookeys. 2011 Nov 28;(150):281–326. doi: 10.3897/zookeys.150.2146 (PMC3234442; doi:10.3897/zookeys.150.2146)
Supplement: XML Treatment for Salvatoria neapolitana [file zookeys.150.2146-treatment21.xml]

<!DOCTYPE tp:taxon-treatment
  PUBLIC "-//TaxonX//DTD Taxonomic Treatment Publishing DTD v0 20100105//EN" "tax-treatment-NSO.dtd">
<tp:taxon-treatment xmlns:tp="http://www.plazi.org/taxpub"><tp:treatment-meta><mixed-citation publication-type="journal"><person-group><name><surname>Faulwetter</surname><given-names>Sarah</given-names></name><name><surname>Chatzigeorgiou</surname><given-names>Georgios</given-names></name><name><surname>Galil</surname><given-names>Bella S.</given-names></name><name><surname>Arvanitidis</surname><given-names>Christos</given-names></name></person-group><article-title>An account of the taxonomy and distribution of Syllidae (Annelida, Polychaetes) in the eastern  Mediterranean, with notes on the genus 
                    <italic>Prosphaerosyllis</italic> San Martín, 1984 in the Mediterranean</article-title><source>Zookeys</source><day>28</day><month>11</month><year>2011</year><volume>2011</volume><issue>150</issue><fpage>281</fpage><lpage>326</lpage><pub-id pub-id-type="doi">10.3897/zookeys.150.2146</pub-id></mixed-citation></tp:treatment-meta><tp:nomenclature><tp:taxon-name>
                            <tp:taxon-name-part taxon-name-part-type="genus">Salvatoria</tp:taxon-name-part>
                            <tp:taxon-name-part taxon-name-part-type="species">neapolitana</tp:taxon-name-part>
                        <object-id xmlns:xlink="http://www.w3.org/1999/xlink" xlink:type="simple">http://species-id.net/wiki/Salvatoria_neapolitana</object-id>
                        </tp:taxon-name><tp:taxon-authority>(Goodrich, 1930)</tp:taxon-authority><tp:nomenclature-citation-list><tp:nomenclature-citation><tp:taxon-name>Pionosyllis neapolitana</tp:taxon-name><comment> Goodrich, 1930: 651, figs 1–12.</comment></tp:nomenclature-citation><tp:nomenclature-citation><tp:taxon-name>Pseudobrania neapolitana</tp:taxon-name><comment><xref ref-type="bibr" rid="B124">San Martín 1984b</xref>: 160, figs 31–32.</comment></tp:nomenclature-citation><tp:nomenclature-citation><tp:taxon-name>Grubeosyllis neapolitana</tp:taxon-name><comment>: <xref ref-type="bibr" rid="B83">Jiménez et al. 1994</xref>: 52 figs 1–2; <xref ref-type="bibr" rid="B28">Böggemann and Westheide 2004</xref>: 430.</comment></tp:nomenclature-citation><tp:nomenclature-citation><tp:taxon-name>Salvatoria neapolitana</tp:taxon-name><comment>: <xref ref-type="bibr" rid="B128">San Martín 2003</xref>: 182, fig. 94.</comment></tp:nomenclature-citation><tp:nomenclature-citation><tp:taxon-name>Pionosyllis subterranea</tp:taxon-name><comment> Hartmann-Schröder, 1956: 89 figs 6–9.</comment></tp:nomenclature-citation><tp:nomenclature-citation><tp:taxon-name>Brania subterranea</tp:taxon-name><comment>: <xref ref-type="bibr" rid="B148">Westheide 1974a</xref>: 10, fig. 6; 1974b: 87, figs 10, 42d–f.</comment></tp:nomenclature-citation><tp:nomenclature-citation><tp:taxon-name>Grubeosyllis subterranea</tp:taxon-name><comment>: <xref ref-type="bibr" rid="B108">Núñez et al. 1992</xref>: 45.</comment></tp:nomenclature-citation></tp:nomenclature-citation-list></tp:nomenclature><tp:treatment-sec sec-type="Material examined"><title>Material examined.</title><p>Elounda, Crete, Greece: CELA-15a-07 (2 ind.), CELB-20c-07 (2 ind.) [coll. 26.9.2007]; CELB-15a-08: (5 ind.), CELB-15c-08 (1 ind.) [coll. 11.6.2008]; CELB-1d-08 (1 ind.) [coll. 12.6.2008].</p></tp:treatment-sec><tp:treatment-sec sec-type="Type locality"><title>Type locality.</title><p>Bay of Naples, Italy (western Mediterranean Sea).</p></tp:treatment-sec><tp:treatment-sec sec-type="Distribution"><title>Distribution.</title><p>Circumtropical, Mediterranean Sea: WB, AS (<xref ref-type="bibr" rid="B38">Çinar et al. 2008</xref>). New record for the Greek coast.</p></tp:treatment-sec><tp:treatment-sec sec-type="Habitat"><title>Habitat.</title><p>Until 20 m depth, in coarse sand, among photophilic algae.</p></tp:treatment-sec><tp:treatment-sec sec-type="Remarks"><title>Remarks.</title><p><italic><tp:taxon-name>Pionosyllis subterranea</tp:taxon-name></italic> was synonymized with <italic><tp:taxon-name>Pionosyllis neapolitana</tp:taxon-name></italic> and transferred to <italic><tp:taxon-name>Grubeosyllis</tp:taxon-name></italic> by <xref ref-type="bibr" rid="B83">Jiménez et al. (1994)</xref>. <xref ref-type="bibr" rid="B128">San Martín (2003)</xref> subsequently replaced the name <italic><tp:taxon-name>Grubeosyllis</tp:taxon-name></italic> with <italic><tp:taxon-name>Salvatoria</tp:taxon-name></italic>, which has priority over the former.</p></tp:treatment-sec><ref-list><ref id="B124"><mixed-citation xmlns:xlink="http://www.w3.org/1999/xlink" xlink:type="simple"><person-group><name name-style="western"><surname>San Martín</surname><given-names>G</given-names></name></person-group> (<year>1984b</year>)<source> Estudio biogeográfico, faunistico y sistemático de los poliquetos de la familia Silidos (Syllidae: Polychaeta) en Baleares. PhD Thesis, Madrid, Spain: Universidad Complutense de Madrid.</source></mixed-citation></ref><ref id="B83"><mixed-citation xmlns:xlink="http://www.w3.org/1999/xlink" xlink:type="simple"><person-group><name name-style="western"><surname>Jiménez</surname><given-names>M</given-names></name><name name-style="western"><surname>San Martín</surname><given-names>G</given-names></name><name name-style="western"><surname>López</surname><given-names>E</given-names></name></person-group> (<year>1994</year>)<article-title> Redescription of <italic>Pionosyllis neapolitana</italic> Goodrich, 1930 and <italic>Pionosyllis nutrix</italic> Monro, 1936, referred to the genus <italic>Grubeosyllis</italic> Verrill, 1900 (Polychaeta, Syllidae, Exogoninae).</article-title><source>Polychaete Research </source><volume>16</volume>: <fpage>52</fpage>-<lpage>55</lpage>.</mixed-citation></ref><ref id="B28"><mixed-citation xmlns:xlink="http://www.w3.org/1999/xlink" xlink:type="simple"><person-group><name name-style="western"><surname>Böggemann</surname><given-names>M</given-names></name><name name-style="western"><surname>Westheide</surname><given-names>W</given-names></name></person-group> (<year>2004</year>)<article-title> Interstitial Syllidae (Annelida: Polychaeta) from Mahe (Seychelles).</article-title><source>Journal of Natural History </source><volume>38</volume>: <fpage>403</fpage>-<lpage>446</lpage>.</mixed-citation></ref><ref id="B128"><mixed-citation xmlns:xlink="http://www.w3.org/1999/xlink" xlink:type="simple"><person-group><name name-style="western"><surname>San Martín</surname><given-names>G</given-names></name></person-group> (<year>2003</year>)<source> Annelida, Polychaeta II: Syllidae. In: Ramos MA et al. (Eds) Fauna Ibérica, vol. 21.</source><publisher-name>Museo Nacional de Ciencias Naturales. CSIC</publisher-name>, <publisher-loc>Madrid</publisher-loc>, <lpage>554</lpage> pp.</mixed-citation></ref><ref id="B148"><mixed-citation xmlns:xlink="http://www.w3.org/1999/xlink" xlink:type="simple"><person-group><name name-style="western"><surname>Westheide</surname><given-names>W</given-names></name></person-group> (<year>1974a</year>)<article-title> Interstitielle Fauna von Galapagos. XI. Pisionidae, Hesionidae, Pilargidae, Syllidae (Polychaeta).</article-title><source>Mikrofauna des Meeresbodens </source><volume>44</volume>: <fpage>1</fpage>-<lpage>146</lpage>.</mixed-citation></ref><ref id="B108"><mixed-citation xmlns:xlink="http://www.w3.org/1999/xlink" xlink:type="simple"><person-group><name name-style="western"><surname>Núñez</surname><given-names>J</given-names></name><name name-style="western"><surname>San Martín</surname><given-names>G</given-names></name><name name-style="western"><surname>Carmen Brito</surname><given-names>M Del</given-names></name></person-group> (<year>1992</year>)<article-title> Exogoninae (Polychaeta: Syllidae) from the Canary Islands.</article-title><source>Scientia Marina </source><volume>56</volume>: <fpage>43</fpage>-<lpage>52</lpage>. <ext-link ext-link-type="uri" xlink:href="http://www.icm.csic.es/scimar/index.php/secId/6/IdArt/2584/" xlink:type="simple">http://www.icm.csic.es/scimar/index.php/secId/6/IdArt/2584/</ext-link></mixed-citation></ref><ref id="B38"><mixed-citation xmlns:xlink="http://www.w3.org/1999/xlink" xlink:type="simple"><person-group><name name-style="western"><surname>Çinar</surname><given-names>ME</given-names></name><name name-style="western"><surname>Katağan</surname><given-names>T</given-names></name><name name-style="western"><surname>Koçak</surname><given-names>F</given-names></name><name name-style="western"><surname>Öztürk</surname><given-names>B</given-names></name><name name-style="western"><surname>Ergen</surname><given-names>Z</given-names></name><name name-style="western"><surname>Kocatas</surname><given-names>A</given-names></name><name name-style="western"><surname>Önen</surname><given-names>M</given-names></name><name name-style="western"><surname>Kirkim</surname><given-names>F</given-names></name><name name-style="western"><surname>Bakir</surname><given-names>K</given-names></name><name name-style="western"><surname>Kurt Şahin</surname><given-names>G</given-names></name><name name-style="western"><surname>Dağli</surname><given-names>E</given-names></name><name name-style="western"><surname>Açik</surname><given-names>S</given-names></name><name name-style="western"><surname>Doğan</surname><given-names>A</given-names></name><name name-style="western"><surname>Özcan</surname><given-names>T</given-names></name></person-group> (<year>2008</year>)<article-title> Faunal assemblages of the mussel <italic>Mytilus galloprovincialis</italic> in and around Alsancak Harbour (Izmir Bay, eastern Mediterranean) with special emphasis on alien species.</article-title><source>Journal of Marine Systems </source><volume>71</volume>: <fpage>1</fpage>-<lpage>17</lpage>. doi: <ext-link ext-link-type="uri" xlink:href="http://dx.doi.org/10.1016/j.jmarsys.2007.05.004" xlink:type="simple">10.1016/j.jmarsys.2007.05.004</ext-link></mixed-citation></ref></ref-list></tp:taxon-treatment>
