# Supplementary material for: An account of the taxonomy and distribution of Syllidae (Annelida, Polychaetes) in the eastern Mediterranean, with notes on the genus Prosphaerosyllis San Martín, 1984 in the Mediterranean
Source: Zookeys. 2011 Nov 28;(150):281–326. doi: 10.3897/zookeys.150.2146 (PMC3234442; doi:10.3897/zookeys.150.2146)
Supplement: XML Treatment for Salvatoria vieitezi [file zookeys.150.2146-treatment22.xml]

<!DOCTYPE tp:taxon-treatment
  PUBLIC "-//TaxonX//DTD Taxonomic Treatment Publishing DTD v0 20100105//EN" "tax-treatment-NSO.dtd">
<tp:taxon-treatment xmlns:tp="http://www.plazi.org/taxpub"><tp:treatment-meta><mixed-citation publication-type="journal"><person-group><name><surname>Faulwetter</surname><given-names>Sarah</given-names></name><name><surname>Chatzigeorgiou</surname><given-names>Georgios</given-names></name><name><surname>Galil</surname><given-names>Bella S.</given-names></name><name><surname>Arvanitidis</surname><given-names>Christos</given-names></name></person-group><article-title>An account of the taxonomy and distribution of Syllidae (Annelida, Polychaetes) in the eastern  Mediterranean, with notes on the genus 
                    <italic>Prosphaerosyllis</italic> San Martín, 1984 in the Mediterranean</article-title><source>Zookeys</source><day>28</day><month>11</month><year>2011</year><volume>2011</volume><issue>150</issue><fpage>281</fpage><lpage>326</lpage><pub-id pub-id-type="doi">10.3897/zookeys.150.2146</pub-id></mixed-citation></tp:treatment-meta><tp:nomenclature><tp:taxon-name>
                            <tp:taxon-name-part taxon-name-part-type="genus">Salvatoria</tp:taxon-name-part>
                            <tp:taxon-name-part taxon-name-part-type="species">vieitezi</tp:taxon-name-part>
                        <object-id xmlns:xlink="http://www.w3.org/1999/xlink" xlink:type="simple">http://species-id.net/wiki/Salvatoria_vieitezi</object-id>
                        </tp:taxon-name><tp:taxon-authority>(San Martín, 1984)</tp:taxon-authority><tp:nomenclature-citation-list><tp:nomenclature-citation><tp:taxon-name>Pseudobrania vieitezi</tp:taxon-name><comment> San Martín, 1984b: 160, figs 31–32.</comment></tp:nomenclature-citation><tp:nomenclature-citation><tp:taxon-name>Grubeosyllis vieitezi</tp:taxon-name><comment>: San Martin 1991a: 718, fig. 2e–f; <xref ref-type="bibr" rid="B31">Çinar 1999</xref>: 117, fig. 4.35; <xref ref-type="bibr" rid="B36">Çinar et al. 2003</xref>: 754; <xref ref-type="bibr" rid="B95">López and San Martín 1997</xref>: 105, fig 3.</comment></tp:nomenclature-citation><tp:nomenclature-citation><tp:taxon-name>Salvatoria vieitezi</tp:taxon-name><comment>: <xref ref-type="bibr" rid="B128">San Martín 2003</xref>: 184, figs 95–96.</comment></tp:nomenclature-citation></tp:nomenclature-citation-list></tp:nomenclature><tp:treatment-sec sec-type="Material examined"><title>Material examined.</title><p>Alykes, Crete, Greece: CALA-10d-08 (1 ind.), CALA-15c-08 (1 ind.), CALA-20c-08 (3 ind.,), CALB-20c-08 (1 ind.), CALB-20b-08 (1 ind.) [coll. 17.6.2008]; CALA-1b-08 (2 ind.), CALB-1b-08 (1 ind.), CALB-5a-08 (1 ind.) [coll. 18.6.2008]; CALB-20e-07 (1 ind.) [coll. 18.9.2007]; CALA-5c-07 (1 ind.) [coll. 19.9.2007]. Elounda, Crete, Greece: CELA-20d-07 (3 ind.) [coll. 26.9.2007]; CELA-10b-07 (1 ind.) [coll. 27.9.2007]; CELA-20c-08 (1 ind.), CELA-20d-08 (7 ind.) [coll. 11.6.2008]; CELA-5d-08 (1 ind.), CELB-15a-08 (1 ind.), CELB-1b-08 (5 ind.) [coll. 12.6.2008].</p></tp:treatment-sec><tp:treatment-sec sec-type="Type locality"><title>Type locality.</title><p>Balearic Islands (western Mediterranean Sea).</p></tp:treatment-sec><tp:treatment-sec sec-type="Distribution"><title>Distribution.</title><p>North-east Atlantic (Iberian Peninsula, Canary Islands), Caribbean, Mediterranean Sea: WB, CB, AS. New record for the Greek coast.</p></tp:treatment-sec><tp:treatment-sec sec-type="Habitat"><title>Habitat.</title><p>Until 30m depth, on rocky substrates among photophilic algae, as endobiont of sponges, among <italic><tp:taxon-name>Posidonia oceanica</tp:taxon-name></italic> rhizomes.</p></tp:treatment-sec><ref-list><ref id="B31"><mixed-citation xmlns:xlink="http://www.w3.org/1999/xlink" xlink:type="simple"><person-group><name name-style="western"><surname>Çinar</surname><given-names>ME</given-names></name></person-group> (<year>1999</year>)<source> Türkiye’nin Ege Denizi sahillerinde dağılım gösteren syllidae (Polychaeta-Annelida) türlerinin taksonomisi ve ekolojisi. Phd Thesis, Izmir, Turkey: Ege University. </source><ext-link ext-link-type="uri" xlink:href="http://www.belgeler.com/blg/26fl/turkiye-nin-ege-denizi-sahillerinde-dagilim-gosteren-syllidae-polychaeta-annelido-turlerinin-taksonomisi-ve-ekolojisi-taxonomy-and-ecology-of-syllidae-polychaeta-annelido-distrubuted-along-the-turkish-aegeon-coast" xlink:type="simple">http://www.belgeler.com/blg/26fl/turkiye-nin-ege-denizi-sahillerinde-dagilim-gosteren-syllidae-polychaeta-annelido-turlerinin-taksonomisi-ve-ekolojisi-taxonomy-and-ecology-of-syllidae-polychaeta-annelido-distrubuted-along-the-turkish-aegeon-coast</ext-link></mixed-citation></ref><ref id="B36"><mixed-citation xmlns:xlink="http://www.w3.org/1999/xlink" xlink:type="simple"><person-group><name name-style="western"><surname>Çinar</surname><given-names>ME</given-names></name><name name-style="western"><surname>Ergen</surname><given-names>Z</given-names></name><name name-style="western"><surname>Benli</surname><given-names>HA</given-names></name></person-group> (<year>2003</year>)<article-title> Autolytinae and Exogoninae (Polychaeta: Syllidae) from northern Cyprus (Eastern Mediterranean sea) with a checklist of species reported from the Levant sea.</article-title><source>Bulletin of Marine Science </source><volume>72</volume>: <fpage>741</fpage>-<lpage>767</lpage>. <ext-link ext-link-type="uri" xlink:href="http://www.ingentaconnect.com/content/umrsmas/bullmar/2003/00000072/00000003/art00009" xlink:type="simple">http://www.ingentaconnect.com/content/umrsmas/bullmar/2003/00000072/00000003/art00009</ext-link></mixed-citation></ref><ref id="B95"><mixed-citation xmlns:xlink="http://www.w3.org/1999/xlink" xlink:type="simple"><person-group><name name-style="western"><surname>López</surname><given-names>E</given-names></name><name name-style="western"><surname>San Martín</surname><given-names>G</given-names></name></person-group> (<year>1997</year>)<source> Eusyllinae, Exogoninae and Autolytinae (Syllidae, Annelida, Polychaeta) from the Chafarinas Islands (Alboran Sea, W Mediterranean. Miscellània Zoològica 20: 101–111. www.raco.cat/index.php/Mzoologica/article/viewFile/90383/145375</source></mixed-citation></ref><ref id="B128"><mixed-citation xmlns:xlink="http://www.w3.org/1999/xlink" xlink:type="simple"><person-group><name name-style="western"><surname>San Martín</surname><given-names>G</given-names></name></person-group> (<year>2003</year>)<source> Annelida, Polychaeta II: Syllidae. In: Ramos MA et al. (Eds) Fauna Ibérica, vol. 21.</source><publisher-name>Museo Nacional de Ciencias Naturales. CSIC</publisher-name>, <publisher-loc>Madrid</publisher-loc>, <lpage>554</lpage> pp.</mixed-citation></ref></ref-list></tp:taxon-treatment>
