# Supplementary material for: An account of the taxonomy and distribution of Syllidae (Annelida, Polychaetes) in the eastern Mediterranean, with notes on the genus Prosphaerosyllis San Martín, 1984 in the Mediterranean
Source: Zookeys. 2011 Nov 28;(150):281–326. doi: 10.3897/zookeys.150.2146 (PMC3234442; doi:10.3897/zookeys.150.2146)
Supplement: XML Treatment for Sphaerosyllis bulbosa [file zookeys.150.2146-treatment25.xml]

<!DOCTYPE tp:taxon-treatment
  PUBLIC "-//TaxonX//DTD Taxonomic Treatment Publishing DTD v0 20100105//EN" "tax-treatment-NSO.dtd">
<tp:taxon-treatment xmlns:tp="http://www.plazi.org/taxpub"><tp:treatment-meta><mixed-citation publication-type="journal"><person-group><name><surname>Faulwetter</surname><given-names>Sarah</given-names></name><name><surname>Chatzigeorgiou</surname><given-names>Georgios</given-names></name><name><surname>Galil</surname><given-names>Bella S.</given-names></name><name><surname>Arvanitidis</surname><given-names>Christos</given-names></name></person-group><article-title>An account of the taxonomy and distribution of Syllidae (Annelida, Polychaetes) in the eastern  Mediterranean, with notes on the genus 
                    <italic>Prosphaerosyllis</italic> San Martín, 1984 in the Mediterranean</article-title><source>Zookeys</source><day>28</day><month>11</month><year>2011</year><volume>2011</volume><issue>150</issue><fpage>281</fpage><lpage>326</lpage><pub-id pub-id-type="doi">10.3897/zookeys.150.2146</pub-id></mixed-citation></tp:treatment-meta><tp:nomenclature><tp:taxon-name>
                            <tp:taxon-name-part taxon-name-part-type="genus">Sphaerosyllis</tp:taxon-name-part>
                            <tp:taxon-name-part taxon-name-part-type="species">bulbosa</tp:taxon-name-part>
                        <object-id xmlns:xlink="http://www.w3.org/1999/xlink" xlink:type="simple">http://species-id.net/wiki/Sphaerosyllis_bulbosa</object-id>
                        </tp:taxon-name><tp:taxon-authority>Southern, 1914</tp:taxon-authority><tp:nomenclature-citation-list><tp:nomenclature-citation><tp:taxon-name>Sphaerosyllis bulbosa</tp:taxon-name><comment> Southern, 1914: 20, plates I–II, figs 2a–g; Fauvel, 1923: 304, figs. 116h–r; <xref ref-type="bibr" rid="B43">Cognetti 1961</xref>: 30; <xref ref-type="bibr" rid="B119">Rullier 1972</xref>: 69; <xref ref-type="bibr" rid="B29">Campoy 1982</xref>: 276; <xref ref-type="bibr" rid="B111">Parapar et al. 1994</xref>: 98, fig. 4; <xref ref-type="bibr" rid="B36">Çinar et al. 2003</xref>: 756; San Martin 2003: 191, figs 98–99.</comment></tp:nomenclature-citation><tp:nomenclature-citation><tp:taxon-name>Sphaerosyllis (Sphaerosyllis) bulbosa</tp:taxon-name><comment>: <xref ref-type="bibr" rid="B79">Hartmann-Schröder 1996</xref>: 175.</comment></tp:nomenclature-citation></tp:nomenclature-citation-list></tp:nomenclature><tp:treatment-sec sec-type="Material examined"><title>Material examined.</title><p>Haifa Bay, Israel: ALA-IL-7 (4 ind.), ALA-IL-10 (51 ind.) [coll. 11.10.2009].</p></tp:treatment-sec><tp:treatment-sec sec-type="Type locality"><title>Type locality.</title><p>Ireland (Atlantic Ocean).</p></tp:treatment-sec><tp:treatment-sec sec-type="Distribution"><title>Distribution.</title><p>North-east Atlantic, Arctic Sea (<xref ref-type="bibr" rid="B117">Ramos et al. 2010</xref>), New Caledonia (<xref ref-type="bibr" rid="B119">Rullier 1972</xref>). Mediterranean Sea: WB, CB, AD, AS, LB, BS (<xref ref-type="bibr" rid="B144">Surugiu 2005</xref>).New record for the Israeli coast.</p></tp:treatment-sec><tp:treatment-sec sec-type="Habitat"><title>Habitat.</title><p>Until 70 m depth, in sandy or muddy sediments, on calcareous substrates.</p></tp:treatment-sec><tp:treatment-sec sec-type="Remarks"><title>Remarks.</title><p>The examined material differs from the description of <xref ref-type="bibr" rid="B128">San Martín (2003)</xref> in having papillated palps.</p></tp:treatment-sec><ref-list><ref id="B43"><mixed-citation xmlns:xlink="http://www.w3.org/1999/xlink" xlink:type="simple"><person-group><name name-style="western"><surname>Cognetti</surname><given-names>G</given-names></name></person-group> (<year>1961</year>)<article-title> Les Syllidiens des côtes de Bretagne.</article-title><source>Cahiers de Biologie Marine </source><volume>2</volume>: <fpage>291</fpage>-<lpage>312</lpage>.</mixed-citation></ref><ref id="B119"><mixed-citation xmlns:xlink="http://www.w3.org/1999/xlink" xlink:type="simple"><person-group><name name-style="western"><surname>Rullier</surname><given-names>F</given-names></name></person-group> (<year>1972</year>)<article-title> Annélides polychètes de Nouvelle-Calédone.</article-title><source>Expédition Française sur les Récifs Coralliens de la Nouvelle-Calédonie </source><volume>6</volume>: <fpage>1</fpage>-<lpage>167</lpage>.</mixed-citation></ref><ref id="B29"><mixed-citation xmlns:xlink="http://www.w3.org/1999/xlink" xlink:type="simple"><person-group><name name-style="western"><surname>Campoy</surname><given-names>A</given-names></name></person-group> (<year>1982</year>)<article-title> Fauna de Espana de Anelidos Poliquetos de la Peninsula Iberica.</article-title><source>Publicaciones de Biologia de la Universidad de Navarra </source><volume>7</volume>: <fpage>1</fpage>-<lpage>780</lpage>. <ext-link ext-link-type="uri" xlink:href="http://hdl.handle.net/10171/11773" xlink:type="simple">http://hdl.handle.net/10171/11773</ext-link>, <ext-link ext-link-type="uri" xlink:href="http://hdl.handle.net/10171/11777" xlink:type="simple">http://hdl.handle.net/10171/11777</ext-link></mixed-citation></ref><ref id="B111"><mixed-citation xmlns:xlink="http://www.w3.org/1999/xlink" xlink:type="simple"><person-group><name name-style="western"><surname>Parapar</surname><given-names>J</given-names></name><name name-style="western"><surname>San Martín</surname><given-names>G</given-names></name><name name-style="western"><surname>Besteiro</surname><given-names>C</given-names></name><name name-style="western"><surname>Urgorri</surname><given-names>V</given-names></name></person-group> (<year>1994</year>)<article-title> Aspectos sistemáticos y ecológicos de las Subfamilias Eusyllinae y Exogoninae (Polychaeta, Syllidae) en la Ría de Ferrol (Galicia, NO España).</article-title><source>Boletín de la Real Sociedad Española de Historia Natural </source><volume>91</volume>: <fpage>91</fpage>-<lpage>101</lpage>.</mixed-citation></ref><ref id="B36"><mixed-citation xmlns:xlink="http://www.w3.org/1999/xlink" xlink:type="simple"><person-group><name name-style="western"><surname>Çinar</surname><given-names>ME</given-names></name><name name-style="western"><surname>Ergen</surname><given-names>Z</given-names></name><name name-style="western"><surname>Benli</surname><given-names>HA</given-names></name></person-group> (<year>2003</year>)<article-title> Autolytinae and Exogoninae (Polychaeta: Syllidae) from northern Cyprus (Eastern Mediterranean sea) with a checklist of species reported from the Levant sea.</article-title><source>Bulletin of Marine Science </source><volume>72</volume>: <fpage>741</fpage>-<lpage>767</lpage>. <ext-link ext-link-type="uri" xlink:href="http://www.ingentaconnect.com/content/umrsmas/bullmar/2003/00000072/00000003/art00009" xlink:type="simple">http://www.ingentaconnect.com/content/umrsmas/bullmar/2003/00000072/00000003/art00009</ext-link></mixed-citation></ref><ref id="B79"><mixed-citation xmlns:xlink="http://www.w3.org/1999/xlink" xlink:type="simple"><person-group><name name-style="western"><surname>Hartmann-Schröder</surname><given-names>G</given-names></name></person-group> (<year>1996</year>)<source> Annelida, Borstenwürmer, Polychaeta. 2.</source><publisher-name>, neubearbeitete Auflage. Gustav Fischer Verlag</publisher-name>, <publisher-loc>Jena</publisher-loc>, <lpage>648</lpage> pp.</mixed-citation></ref><ref id="B117"><mixed-citation xmlns:xlink="http://www.w3.org/1999/xlink" xlink:type="simple"><person-group><name name-style="western"><surname>Ramos</surname><given-names>J</given-names></name><name name-style="western"><surname>San Martín</surname><given-names>G</given-names></name><name name-style="western"><surname>Sikorski</surname><given-names>A</given-names></name></person-group> (<year>2010</year>)<article-title> Syllidae (Polychaeta) from the Arctic and sub-Arctic regions.</article-title><source>Journal of the Marine Biological Association of the United Kingdom </source><volume>90</volume>: <fpage>1041</fpage>-<lpage>1050</lpage>. doi: <ext-link ext-link-type="uri" xlink:href="http://dx.doi.org/10.1017/S0025315409991469" xlink:type="simple">10.1017/S0025315409991469</ext-link></mixed-citation></ref><ref id="B144"><mixed-citation xmlns:xlink="http://www.w3.org/1999/xlink" xlink:type="simple"><person-group><name name-style="western"><surname>Surugiu</surname><given-names>V</given-names></name></person-group> (<year>2005</year>)<article-title> Inventory of inshore polychaetes from the Romanian coast.</article-title><source>Mediterranean Marine Science </source><volume>6</volume>: <fpage>51</fpage>-<lpage>74</lpage>. <ext-link ext-link-type="uri" xlink:href="http://www.medit-mar-sc.net/files/200812/15-1718395.pdf" xlink:type="simple">http://www.medit-mar-sc.net/files/200812/15-1718395.pdf</ext-link></mixed-citation></ref><ref id="B128"><mixed-citation xmlns:xlink="http://www.w3.org/1999/xlink" xlink:type="simple"><person-group><name name-style="western"><surname>San Martín</surname><given-names>G</given-names></name></person-group> (<year>2003</year>)<source> Annelida, Polychaeta II: Syllidae. In: Ramos MA et al. (Eds) Fauna Ibérica, vol. 21.</source><publisher-name>Museo Nacional de Ciencias Naturales. CSIC</publisher-name>, <publisher-loc>Madrid</publisher-loc>, <lpage>554</lpage> pp.</mixed-citation></ref></ref-list></tp:taxon-treatment>
