# Supplementary material for: An account of the taxonomy and distribution of Syllidae (Annelida, Polychaetes) in the eastern Mediterranean, with notes on the genus Prosphaerosyllis San Martín, 1984 in the Mediterranean
Source: Zookeys. 2011 Nov 28;(150):281–326. doi: 10.3897/zookeys.150.2146 (PMC3234442; doi:10.3897/zookeys.150.2146)
Supplement: XML Treatment for Sphaerosyllis glandulata [file zookeys.150.2146-treatment26.xml]

<!DOCTYPE tp:taxon-treatment
  PUBLIC "-//TaxonX//DTD Taxonomic Treatment Publishing DTD v0 20100105//EN" "tax-treatment-NSO.dtd">
<tp:taxon-treatment xmlns:tp="http://www.plazi.org/taxpub"><tp:treatment-meta><mixed-citation publication-type="journal"><person-group><name><surname>Faulwetter</surname><given-names>Sarah</given-names></name><name><surname>Chatzigeorgiou</surname><given-names>Georgios</given-names></name><name><surname>Galil</surname><given-names>Bella S.</given-names></name><name><surname>Arvanitidis</surname><given-names>Christos</given-names></name></person-group><article-title>An account of the taxonomy and distribution of Syllidae (Annelida, Polychaetes) in the eastern  Mediterranean, with notes on the genus 
                    <italic>Prosphaerosyllis</italic> San Martín, 1984 in the Mediterranean</article-title><source>Zookeys</source><day>28</day><month>11</month><year>2011</year><volume>2011</volume><issue>150</issue><fpage>281</fpage><lpage>326</lpage><pub-id pub-id-type="doi">10.3897/zookeys.150.2146</pub-id></mixed-citation></tp:treatment-meta><tp:nomenclature><tp:taxon-name>
                            <tp:taxon-name-part taxon-name-part-type="genus">Sphaerosyllis</tp:taxon-name-part>
                            <tp:taxon-name-part taxon-name-part-type="species">glandulata</tp:taxon-name-part>
                        <object-id xmlns:xlink="http://www.w3.org/1999/xlink" xlink:type="simple">http://species-id.net/wiki/Sphaerosyllis_glandulata</object-id>
                        </tp:taxon-name><tp:taxon-authority>Perkins, 1981</tp:taxon-authority><tp:nomenclature-citation-list><tp:nomenclature-citation><tp:taxon-name>Sphaerosyllis glandulata</tp:taxon-name><comment> Perkins, 1981: 1123, figs 18–19; <xref ref-type="bibr" rid="B147">Uebelacker 1984</xref>: 33, figs 25–26; <xref ref-type="bibr" rid="B125">San Martín 1991a</xref>: 232; 2003: 193, fig. 100; <xref ref-type="bibr" rid="B99">Men et al. 1993</xref>: 31, fig. 8; Somaschini and <xref ref-type="bibr" rid="B127">San Martín 1994</xref>: 361, fig. 3; <xref ref-type="bibr" rid="B31">Çinar 1999</xref>: 152, fig. 4.53; <xref ref-type="bibr" rid="B133">San Martín and Bone 2001</xref>: 613.</comment></tp:nomenclature-citation><tp:nomenclature-citation><tp:taxon-name>Sphaerosyllis</tp:taxon-name><comment> cf. <italic>glandulata</italic>: <xref ref-type="bibr" rid="B46">Ding and Westheide 2008</xref>: 131, figs. 5a–h.</comment></tp:nomenclature-citation></tp:nomenclature-citation-list></tp:nomenclature><tp:treatment-sec sec-type="Material examined"><title>Material examined.</title><p>Haifa Bay, Israel: ALA-IL-7 (1 ind.) [coll. 31.5.2009]; ALA-IL-7 (47 ind.), ALA-IL-10 (19 ind.) [coll. 11.10.2009]. Elounda, Crete, Greece: CELA-15d-08 (1 ind.) [coll. 12.6.2008].</p></tp:treatment-sec><tp:treatment-sec sec-type="Type locality"><title>Type locality.</title><p>Florida, Hutchinson Island.</p></tp:treatment-sec><tp:treatment-sec sec-type="Distribution"><title>Distribution.</title><p>West Atlantic (Florida, Caribbean Sea), China (<xref ref-type="bibr" rid="B46">Ding and Westheide 2008</xref>) Mediterranean Sea: WB, AD, AS, LB (<xref ref-type="bibr" rid="B2">Abd-Elnaby and San Martín 2010</xref>). New record for both the Israeli and Greek coasts.</p></tp:treatment-sec><tp:treatment-sec sec-type="Habitat"><title>Habitat.</title><p>Until 120 m depth, in calcareous habitats and fine to coarse sands, among photophilic algae.</p></tp:treatment-sec><tp:treatment-sec sec-type="Remarks"><title>Remarks.</title><p>The specimens from Israel differ from San Martín’s (2003) description in having papillated palps and a longer proventriculum (3–4 chaetigers vs 2 chaetigers in the Iberian material). Other characteristics, especially chaetal ones, agree well with former descriptions of <italic><tp:taxon-name>Sphaerosyllis glandulata</tp:taxon-name></italic>.</p></tp:treatment-sec><ref-list><ref id="B147"><mixed-citation xmlns:xlink="http://www.w3.org/1999/xlink" xlink:type="simple"><person-group><name name-style="western"><surname>Uebelacker</surname><given-names>JM</given-names></name></person-group> (<year>1984</year>)<source> Family Syllidae Grube, 1850. In: Uebelacker JM, Johnson PG (Eds) Taxonomic Guide to the Polychaetes of the Northern Gulf of Mexico, Volume V. Barry A. Vittor &amp; Associates, Alabama, 30.31–30.151. </source><ext-link ext-link-type="uri" xlink:href="http://biodiversitylibrary.org/page/3248872" xlink:type="simple">http://biodiversitylibrary.org/page/3248872</ext-link></mixed-citation></ref><ref id="B125"><mixed-citation xmlns:xlink="http://www.w3.org/1999/xlink" xlink:type="simple"><person-group><name name-style="western"><surname>San Martín</surname><given-names>G</given-names></name></person-group> (<year>1991a</year>)<article-title> <italic>Grubeosyllis</italic> and <italic>Exogone</italic> (Exogoninae, Syllidae, Polychaeta) from Cuba, the Gulf of Mexico, Florida and Puerto Rico, with a revision of <italic>Exogone</italic>.</article-title><source>Bulletin of Marine Science </source><volume>49</volume>: <fpage>715</fpage>-<lpage>740</lpage>. <ext-link ext-link-type="uri" xlink:href="http://www.ingentaconnect.com/content/umrsmas/bullmar/1991/00000049/00000003/art00004" xlink:type="simple">http://www.ingentaconnect.com/content/umrsmas/bullmar/1991/00000049/00000003/art00004</ext-link></mixed-citation></ref><ref id="B99"><mixed-citation xmlns:xlink="http://www.w3.org/1999/xlink" xlink:type="simple"><person-group><name name-style="western"><surname>Men</surname><given-names>F</given-names></name><name name-style="western"><surname>Ding</surname><given-names>Z-hu</given-names></name><name name-style="western"><surname>Zhao</surname><given-names>J</given-names></name><name name-style="western"><surname>Wu</surname><given-names>B-L</given-names></name></person-group> (<year>1993</year>)<article-title> A preliminary study on small syllides from the Huanghai Sea (Yellow Sea).</article-title><source>Journal of Oceanography of Huanghai and Bohai Seas </source><volume>11</volume>: <fpage>19</fpage>-<lpage>36</lpage>.</mixed-citation></ref><ref id="B127"><mixed-citation xmlns:xlink="http://www.w3.org/1999/xlink" xlink:type="simple"><person-group><name name-style="western"><surname>San Martín</surname><given-names>G</given-names></name></person-group> (<year>1994</year>)<article-title> Autolytinae (Polychaeta, Syllidae) from Cuba and north American Atlantic Ocean.</article-title><source>Mémoires du Muséum national d’Histoire Naturelle </source><volume>162</volume>: <fpage>269</fpage>-<lpage>277</lpage>.</mixed-citation></ref><ref id="B31"><mixed-citation xmlns:xlink="http://www.w3.org/1999/xlink" xlink:type="simple"><person-group><name name-style="western"><surname>Çinar</surname><given-names>ME</given-names></name></person-group> (<year>1999</year>)<source> Türkiye’nin Ege Denizi sahillerinde dağılım gösteren syllidae (Polychaeta-Annelida) türlerinin taksonomisi ve ekolojisi. Phd Thesis, Izmir, Turkey: Ege University. </source><ext-link ext-link-type="uri" xlink:href="http://www.belgeler.com/blg/26fl/turkiye-nin-ege-denizi-sahillerinde-dagilim-gosteren-syllidae-polychaeta-annelido-turlerinin-taksonomisi-ve-ekolojisi-taxonomy-and-ecology-of-syllidae-polychaeta-annelido-distrubuted-along-the-turkish-aegeon-coast" xlink:type="simple">http://www.belgeler.com/blg/26fl/turkiye-nin-ege-denizi-sahillerinde-dagilim-gosteren-syllidae-polychaeta-annelido-turlerinin-taksonomisi-ve-ekolojisi-taxonomy-and-ecology-of-syllidae-polychaeta-annelido-distrubuted-along-the-turkish-aegeon-coast</ext-link></mixed-citation></ref><ref id="B133"><mixed-citation xmlns:xlink="http://www.w3.org/1999/xlink" xlink:type="simple"><person-group><name name-style="western"><surname>San Martín</surname><given-names>G</given-names></name><name name-style="western"><surname>Bone</surname><given-names>D</given-names></name></person-group> (<year>2001</year>)<article-title> Syllidae (Polychaeta) de praderas de <italic>Thalassia testudinum</italic> en el Parque Nacional Morrocoy (Venezuela).</article-title><source>Revista de Biología Tropical </source><volume>49</volume>: <fpage>609</fpage>-<lpage>620</lpage>. <ext-link ext-link-type="uri" xlink:href="http://www.scielo.sa.cr/scielo.php?pid=S0034-77442001000200019" xlink:type="simple">http://www.scielo.sa.cr/scielo.php?pid=S0034-77442001000200019</ext-link></mixed-citation></ref><ref id="B46"><mixed-citation xmlns:xlink="http://www.w3.org/1999/xlink" xlink:type="simple"><person-group><name name-style="western"><surname>Ding</surname><given-names>Z-hu</given-names></name><name name-style="western"><surname>Westheide</surname><given-names>W</given-names></name></person-group> (<year>2008</year>)<article-title> Interstitial Exogoninae from the Chinese coast (Polychaeta, Syllidae).</article-title><source>Senckenbergiana Biologica </source><volume>88</volume>: <fpage>125</fpage>-<lpage>159</lpage>.</mixed-citation></ref><ref id="B2"><mixed-citation xmlns:xlink="http://www.w3.org/1999/xlink" xlink:type="simple"><person-group><name name-style="western"><surname>Abd-Elnaby</surname><given-names>FA</given-names></name><name name-style="western"><surname>San Martín</surname><given-names>G</given-names></name></person-group> (<year>2010</year>)<article-title> Eusyllinae, Anoplosyllinae, and Exogoninae (Polychaeta: Syllidae) for the Mediterranean Coasts of Egypt, Together the Description of One New Species.</article-title><source>Life Science Journal </source><volume>7</volume>: <fpage>132</fpage>-<lpage>139</lpage>. <ext-link ext-link-type="uri" xlink:href="http://www.sciencepub.net/life/life0704/20_4043life0704_132_139.pdf" xlink:type="simple">http://www.sciencepub.net/life/life0704/20_4043life0704_132_139.pdf</ext-link></mixed-citation></ref></ref-list></tp:taxon-treatment>
