# Supplementary material for: An account of the taxonomy and distribution of Syllidae (Annelida, Polychaetes) in the eastern Mediterranean, with notes on the genus Prosphaerosyllis San Martín, 1984 in the Mediterranean
Source: Zookeys. 2011 Nov 28;(150):281–326. doi: 10.3897/zookeys.150.2146 (PMC3234442; doi:10.3897/zookeys.150.2146)
Supplement: XML Treatment for Sphaerosyllis taylori [file zookeys.150.2146-treatment28.xml]

<!DOCTYPE tp:taxon-treatment
  PUBLIC "-//TaxonX//DTD Taxonomic Treatment Publishing DTD v0 20100105//EN" "tax-treatment-NSO.dtd">
<tp:taxon-treatment xmlns:tp="http://www.plazi.org/taxpub"><tp:treatment-meta><mixed-citation publication-type="journal"><person-group><name><surname>Faulwetter</surname><given-names>Sarah</given-names></name><name><surname>Chatzigeorgiou</surname><given-names>Georgios</given-names></name><name><surname>Galil</surname><given-names>Bella S.</given-names></name><name><surname>Arvanitidis</surname><given-names>Christos</given-names></name></person-group><article-title>An account of the taxonomy and distribution of Syllidae (Annelida, Polychaetes) in the eastern  Mediterranean, with notes on the genus 
                    <italic>Prosphaerosyllis</italic> San Martín, 1984 in the Mediterranean</article-title><source>Zookeys</source><day>28</day><month>11</month><year>2011</year><volume>2011</volume><issue>150</issue><fpage>281</fpage><lpage>326</lpage><pub-id pub-id-type="doi">10.3897/zookeys.150.2146</pub-id></mixed-citation></tp:treatment-meta><tp:nomenclature><tp:taxon-name>
                            <tp:taxon-name-part taxon-name-part-type="genus">Sphaerosyllis</tp:taxon-name-part>
                            <tp:taxon-name-part taxon-name-part-type="species">taylori</tp:taxon-name-part>
                        <object-id xmlns:xlink="http://www.w3.org/1999/xlink" xlink:type="simple">http://species-id.net/wiki/Sphaerosyllis_taylori</object-id>
                        </tp:taxon-name><tp:taxon-authority>Perkins, 1981</tp:taxon-authority><tp:nomenclature-citation-list><tp:nomenclature-citation><tp:taxon-name>Sphaerosyllis taylori</tp:taxon-name><comment> Perkins, 1981: 1140, fig. 26; <xref ref-type="bibr" rid="B147">Uebelacker 1984</xref>: 29, figs 21–22; <xref ref-type="bibr" rid="B124">San Martín 1984b</xref>: 247, fig. 58; 2003: 206, fig. 108; <xref ref-type="bibr" rid="B120">Russell 1991</xref>: 71; <xref ref-type="bibr" rid="B108">Núñez et al. 1992</xref>: 49; <xref ref-type="bibr" rid="B111">Parapar et al. 1994</xref>: 99; <xref ref-type="bibr" rid="B139">Simboura 1996</xref>: 53, fig. 6; <xref ref-type="bibr" rid="B133">San Martín and Bone 2001</xref>: 614; <xref ref-type="bibr" rid="B31">Çinar 1999</xref>: 161, fig. 4.58; <xref ref-type="bibr" rid="B121">Ruíz-Ramírez and Salazar-Vallejo 2001</xref>: 131, fig. 6 (115–122); <xref ref-type="bibr" rid="B36">Çinar et al. 2003</xref>: 759; Liñero-Arana and Díaz-Díaz 2011: 9, figs 2.1–2.5 in online material.</comment></tp:nomenclature-citation></tp:nomenclature-citation-list></tp:nomenclature><tp:treatment-sec sec-type="Material examined"><title>Material examined.</title><p>Haifa Bay, Israel: ALA-IL-1 (1 ind.); ALA-IL-2 (33 ind.) [coll. 31.5.2009]; ALA-IL-7 (103 ind.), ALA-IL-10 (14 ind.) [coll. 11.10.2009].</p></tp:treatment-sec><tp:treatment-sec sec-type="Type locality"><title>Type locality.</title><p>Florida, Hutchinson Island.</p></tp:treatment-sec><tp:treatment-sec sec-type="Distribution"><title>Distribution.</title><p>North-east and north-west Atlantic (North Sea to Canary Islands, east coast of the U.S. to Venezuela), Pacific Ocean (Galápagos Islands) (Liñero-Arana and Díaz-Díaz 2011), Arctic Sea (<xref ref-type="bibr" rid="B117">Ramos et al. 2010</xref>), Mediterranean Sea: WB, CB, AD, AS, BS, LB (<xref ref-type="bibr" rid="B2">Abd-Elnaby and San Martín 2010</xref>). New record for the Israeli coast.</p></tp:treatment-sec><tp:treatment-sec sec-type="Habitat"><title>Habitat.</title><p>Shallow subtidal depths, in muddy to coarse sands with organic material, on rocks among photophilic or calcareous algae, among <italic><tp:taxon-name>Posidonia oceanica</tp:taxon-name></italic> rhizomes.<!--PageBreak--></p></tp:treatment-sec><ref-list><ref id="B147"><mixed-citation xmlns:xlink="http://www.w3.org/1999/xlink" xlink:type="simple"><person-group><name name-style="western"><surname>Uebelacker</surname><given-names>JM</given-names></name></person-group> (<year>1984</year>)<source> Family Syllidae Grube, 1850. In: Uebelacker JM, Johnson PG (Eds) Taxonomic Guide to the Polychaetes of the Northern Gulf of Mexico, Volume V. Barry A. Vittor &amp; Associates, Alabama, 30.31–30.151. </source><ext-link ext-link-type="uri" xlink:href="http://biodiversitylibrary.org/page/3248872" xlink:type="simple">http://biodiversitylibrary.org/page/3248872</ext-link></mixed-citation></ref><ref id="B124"><mixed-citation xmlns:xlink="http://www.w3.org/1999/xlink" xlink:type="simple"><person-group><name name-style="western"><surname>San Martín</surname><given-names>G</given-names></name></person-group> (<year>1984b</year>)<source> Estudio biogeográfico, faunistico y sistemático de los poliquetos de la familia Silidos (Syllidae: Polychaeta) en Baleares. PhD Thesis, Madrid, Spain: Universidad Complutense de Madrid.</source></mixed-citation></ref><ref id="B120"><mixed-citation xmlns:xlink="http://www.w3.org/1999/xlink" xlink:type="simple"><person-group><name name-style="western"><surname>Russell</surname><given-names>DE</given-names></name></person-group> (<year>1991</year>)<article-title> Exogoninae (Polychaeta: Syllidae) from the Belizean barrier reef with a key to species of <italic>Sphaerosyllis</italic>.</article-title><source>Journal of Natural History </source><volume>25</volume>: <fpage>49</fpage>-<lpage>74</lpage>. doi: <ext-link ext-link-type="uri" xlink:href="http://dx.doi.org/10.1080/00222939100770061" xlink:type="simple">10.1080/00222939100770061</ext-link></mixed-citation></ref><ref id="B108"><mixed-citation xmlns:xlink="http://www.w3.org/1999/xlink" xlink:type="simple"><person-group><name name-style="western"><surname>Núñez</surname><given-names>J</given-names></name><name name-style="western"><surname>San Martín</surname><given-names>G</given-names></name><name name-style="western"><surname>Carmen Brito</surname><given-names>M Del</given-names></name></person-group> (<year>1992</year>)<article-title> Exogoninae (Polychaeta: Syllidae) from the Canary Islands.</article-title><source>Scientia Marina </source><volume>56</volume>: <fpage>43</fpage>-<lpage>52</lpage>. <ext-link ext-link-type="uri" xlink:href="http://www.icm.csic.es/scimar/index.php/secId/6/IdArt/2584/" xlink:type="simple">http://www.icm.csic.es/scimar/index.php/secId/6/IdArt/2584/</ext-link></mixed-citation></ref><ref id="B111"><mixed-citation xmlns:xlink="http://www.w3.org/1999/xlink" xlink:type="simple"><person-group><name name-style="western"><surname>Parapar</surname><given-names>J</given-names></name><name name-style="western"><surname>San Martín</surname><given-names>G</given-names></name><name name-style="western"><surname>Besteiro</surname><given-names>C</given-names></name><name name-style="western"><surname>Urgorri</surname><given-names>V</given-names></name></person-group> (<year>1994</year>)<article-title> Aspectos sistemáticos y ecológicos de las Subfamilias Eusyllinae y Exogoninae (Polychaeta, Syllidae) en la Ría de Ferrol (Galicia, NO España).</article-title><source>Boletín de la Real Sociedad Española de Historia Natural </source><volume>91</volume>: <fpage>91</fpage>-<lpage>101</lpage>.</mixed-citation></ref><ref id="B139"><mixed-citation xmlns:xlink="http://www.w3.org/1999/xlink" xlink:type="simple"><person-group><name name-style="western"><surname>Simboura</surname><given-names>N</given-names></name></person-group> (<year>1996</year>)<source> Marine macrobenthic Polychaetes (Annelida, Polychaeta) of Greece: Taxonomy, Ecology, Zoogeography. PhD Thesis, Athens, Greece: University of Athens. </source><ext-link ext-link-type="uri" xlink:href="http://phdtheses.ekt.gr/eadd/handle/10442/5952" xlink:type="simple">http://phdtheses.ekt.gr/eadd/handle/10442/5952</ext-link></mixed-citation></ref><ref id="B133"><mixed-citation xmlns:xlink="http://www.w3.org/1999/xlink" xlink:type="simple"><person-group><name name-style="western"><surname>San Martín</surname><given-names>G</given-names></name><name name-style="western"><surname>Bone</surname><given-names>D</given-names></name></person-group> (<year>2001</year>)<article-title> Syllidae (Polychaeta) de praderas de <italic>Thalassia testudinum</italic> en el Parque Nacional Morrocoy (Venezuela).</article-title><source>Revista de Biología Tropical </source><volume>49</volume>: <fpage>609</fpage>-<lpage>620</lpage>. <ext-link ext-link-type="uri" xlink:href="http://www.scielo.sa.cr/scielo.php?pid=S0034-77442001000200019" xlink:type="simple">http://www.scielo.sa.cr/scielo.php?pid=S0034-77442001000200019</ext-link></mixed-citation></ref><ref id="B31"><mixed-citation xmlns:xlink="http://www.w3.org/1999/xlink" xlink:type="simple"><person-group><name name-style="western"><surname>Çinar</surname><given-names>ME</given-names></name></person-group> (<year>1999</year>)<source> Türkiye’nin Ege Denizi sahillerinde dağılım gösteren syllidae (Polychaeta-Annelida) türlerinin taksonomisi ve ekolojisi. Phd Thesis, Izmir, Turkey: Ege University. </source><ext-link ext-link-type="uri" xlink:href="http://www.belgeler.com/blg/26fl/turkiye-nin-ege-denizi-sahillerinde-dagilim-gosteren-syllidae-polychaeta-annelido-turlerinin-taksonomisi-ve-ekolojisi-taxonomy-and-ecology-of-syllidae-polychaeta-annelido-distrubuted-along-the-turkish-aegeon-coast" xlink:type="simple">http://www.belgeler.com/blg/26fl/turkiye-nin-ege-denizi-sahillerinde-dagilim-gosteren-syllidae-polychaeta-annelido-turlerinin-taksonomisi-ve-ekolojisi-taxonomy-and-ecology-of-syllidae-polychaeta-annelido-distrubuted-along-the-turkish-aegeon-coast</ext-link></mixed-citation></ref><ref id="B121"><mixed-citation xmlns:xlink="http://www.w3.org/1999/xlink" xlink:type="simple"><person-group><name name-style="western"><surname>Ruíz-Ramírez</surname><given-names>JD</given-names></name><name name-style="western"><surname>Salazar-Vallejo</surname><given-names>SI</given-names></name></person-group> (<year>2001</year>)<article-title> Exogoninae (Polychaeta: Syllidae) del Caribe mexicano con una clave para las especies del Gran Caribe.</article-title><source>Revista de Biología Tropical </source><volume>49</volume>: <fpage>117</fpage>-<lpage>140</lpage>. <ext-link ext-link-type="uri" xlink:href="http://www.scielo.sa.cr/scielo.php?pid=S0034-77442001000100012" xlink:type="simple">http://www.scielo.sa.cr/scielo.php?pid=S0034-77442001000100012</ext-link></mixed-citation></ref><ref id="B36"><mixed-citation xmlns:xlink="http://www.w3.org/1999/xlink" xlink:type="simple"><person-group><name name-style="western"><surname>Çinar</surname><given-names>ME</given-names></name><name name-style="western"><surname>Ergen</surname><given-names>Z</given-names></name><name name-style="western"><surname>Benli</surname><given-names>HA</given-names></name></person-group> (<year>2003</year>)<article-title> Autolytinae and Exogoninae (Polychaeta: Syllidae) from northern Cyprus (Eastern Mediterranean sea) with a checklist of species reported from the Levant sea.</article-title><source>Bulletin of Marine Science </source><volume>72</volume>: <fpage>741</fpage>-<lpage>767</lpage>. <ext-link ext-link-type="uri" xlink:href="http://www.ingentaconnect.com/content/umrsmas/bullmar/2003/00000072/00000003/art00009" xlink:type="simple">http://www.ingentaconnect.com/content/umrsmas/bullmar/2003/00000072/00000003/art00009</ext-link></mixed-citation></ref><ref id="B117"><mixed-citation xmlns:xlink="http://www.w3.org/1999/xlink" xlink:type="simple"><person-group><name name-style="western"><surname>Ramos</surname><given-names>J</given-names></name><name name-style="western"><surname>San Martín</surname><given-names>G</given-names></name><name name-style="western"><surname>Sikorski</surname><given-names>A</given-names></name></person-group> (<year>2010</year>)<article-title> Syllidae (Polychaeta) from the Arctic and sub-Arctic regions.</article-title><source>Journal of the Marine Biological Association of the United Kingdom </source><volume>90</volume>: <fpage>1041</fpage>-<lpage>1050</lpage>. doi: <ext-link ext-link-type="uri" xlink:href="http://dx.doi.org/10.1017/S0025315409991469" xlink:type="simple">10.1017/S0025315409991469</ext-link></mixed-citation></ref><ref id="B2"><mixed-citation xmlns:xlink="http://www.w3.org/1999/xlink" xlink:type="simple"><person-group><name name-style="western"><surname>Abd-Elnaby</surname><given-names>FA</given-names></name><name name-style="western"><surname>San Martín</surname><given-names>G</given-names></name></person-group> (<year>2010</year>)<article-title> Eusyllinae, Anoplosyllinae, and Exogoninae (Polychaeta: Syllidae) for the Mediterranean Coasts of Egypt, Together the Description of One New Species.</article-title><source>Life Science Journal </source><volume>7</volume>: <fpage>132</fpage>-<lpage>139</lpage>. <ext-link ext-link-type="uri" xlink:href="http://www.sciencepub.net/life/life0704/20_4043life0704_132_139.pdf" xlink:type="simple">http://www.sciencepub.net/life/life0704/20_4043life0704_132_139.pdf</ext-link></mixed-citation></ref></ref-list></tp:taxon-treatment>
