# Supplementary material for: An account of the taxonomy and distribution of Syllidae (Annelida, Polychaetes) in the eastern Mediterranean, with notes on the genus Prosphaerosyllis San Martín, 1984 in the Mediterranean
Source: Zookeys. 2011 Nov 28;(150):281–326. doi: 10.3897/zookeys.150.2146 (PMC3234442; doi:10.3897/zookeys.150.2146)
Supplement: XML Treatment for Opisthosyllis brunnea [file zookeys.150.2146-treatment31.xml]

<!DOCTYPE tp:taxon-treatment
  PUBLIC "-//TaxonX//DTD Taxonomic Treatment Publishing DTD v0 20100105//EN" "tax-treatment-NSO.dtd">
<tp:taxon-treatment xmlns:tp="http://www.plazi.org/taxpub"><tp:treatment-meta><mixed-citation publication-type="journal"><person-group><name><surname>Faulwetter</surname><given-names>Sarah</given-names></name><name><surname>Chatzigeorgiou</surname><given-names>Georgios</given-names></name><name><surname>Galil</surname><given-names>Bella S.</given-names></name><name><surname>Arvanitidis</surname><given-names>Christos</given-names></name></person-group><article-title>An account of the taxonomy and distribution of Syllidae (Annelida, Polychaetes) in the eastern  Mediterranean, with notes on the genus 
                    <italic>Prosphaerosyllis</italic> San Martín, 1984 in the Mediterranean</article-title><source>Zookeys</source><day>28</day><month>11</month><year>2011</year><volume>2011</volume><issue>150</issue><fpage>281</fpage><lpage>326</lpage><pub-id pub-id-type="doi">10.3897/zookeys.150.2146</pub-id></mixed-citation></tp:treatment-meta><tp:nomenclature><tp:taxon-name>
                            <tp:taxon-name-part taxon-name-part-type="genus">Opisthosyllis</tp:taxon-name-part>
                            <tp:taxon-name-part taxon-name-part-type="species">brunnea</tp:taxon-name-part>
                        <object-id xmlns:xlink="http://www.w3.org/1999/xlink" xlink:type="simple">http://species-id.net/wiki/Opisthosyllis_brunnea</object-id>
                        </tp:taxon-name><tp:taxon-authority>Langerhans, 1879</tp:taxon-authority><tp:nomenclature-citation-list><tp:nomenclature-citation><tp:taxon-name>Opisthosyllis brunnea</tp:taxon-name><comment> Langerhans, 1879: 541, fig. 7; <xref ref-type="bibr" rid="B17">Augener 1918</xref>: 274, text-fig. 25; <xref ref-type="bibr" rid="B145">Tebble 1956</xref>: 90, figs 5d–e; <xref ref-type="bibr" rid="B45">Day 1967</xref>: 253, figs 12.5 c–e. <xref ref-type="bibr" rid="B69">Hartmann-Schröder 1979</xref>: 86; 1980b: 48; 1981: 24; 1982: 58; 1991: 25, fig. 19; <xref ref-type="bibr" rid="B50">Fauchald 1977</xref>:20, fig. 5; <xref ref-type="bibr" rid="B124">San Martín 1984b</xref>: 311, figs 75–76; 2003: 330, fig. 183; <xref ref-type="bibr" rid="B31">Çinar 1999</xref>: 237, fig. 4.99; <xref ref-type="bibr" rid="B11">Amaral et al. 2005</xref>: 164, figs a–e on same page; <xref ref-type="bibr" rid="B1">Abd-Elnaby 2009</xref>: 15, plate 3-16, figs 3g–h.</comment></tp:nomenclature-citation></tp:nomenclature-citation-list></tp:nomenclature><tp:treatment-sec sec-type="Material examined"><title>Material examined.</title><p>Elounda, Crete, Greece: CELA-1d-07 (1 ind.) [coll. 29.9.2007], CELA-5d-08 (1 ind.) [coll. 12.6.2008].</p></tp:treatment-sec><tp:treatment-sec sec-type="Type locality"><title>Type locality.</title><p>Madeira (Atlantic Ocean).</p></tp:treatment-sec><tp:treatment-sec sec-type="Distribution"><title>Distribution.</title><p>Circumtropical. Mediterranean Sea: WB, CB, AS, LB. New record for the Greek coast.</p></tp:treatment-sec><tp:treatment-sec sec-type="Habitat"><title>Habitat.</title><p>Intertidal to shallow subtidal, on hard substrates (vermetid reefs, among photophilic algae), endobiont of sponges.</p></tp:treatment-sec><ref-list><ref id="B17"><mixed-citation xmlns:xlink="http://www.w3.org/1999/xlink" xlink:type="simple"><person-group><name name-style="western"><surname>Augener</surname><given-names>H</given-names></name></person-group> (<year>1918</year>)<article-title> Polychaeta.</article-title><source>Beiträge zur Kenntnis der Meeresfauna Westafrikas </source><volume>2</volume>: <fpage>67</fpage>-<lpage>625</lpage>. <ext-link ext-link-type="uri" xlink:href="http://www.biodiversitylibrary.org/ia/beitrgezurkenn02mich" xlink:type="simple">http://www.biodiversitylibrary.org/ia/beitrgezurkenn02mich</ext-link></mixed-citation></ref><ref id="B145"><mixed-citation xmlns:xlink="http://www.w3.org/1999/xlink" xlink:type="simple"><person-group><name name-style="western"><surname>Tebble</surname><given-names>N</given-names></name></person-group> (<year>1956</year>)<article-title> The polychaete fauna of the Gold Coast.</article-title><source>Bulletin of the British Museum (Natural History) Zoology </source><volume>3</volume>: <fpage>59</fpage>-<lpage>148</lpage>. <ext-link ext-link-type="uri" xlink:href="http://biodiversitylibrary.org/page/2243542" xlink:type="simple">http://biodiversitylibrary.org/page/2243542</ext-link></mixed-citation></ref><ref id="B45"><mixed-citation xmlns:xlink="http://www.w3.org/1999/xlink" xlink:type="simple"><person-group><name name-style="western"><surname>Day</surname><given-names>JH</given-names></name></person-group> (<year>1967</year>)<source> A monograph on the Polychaeta of Southern Africa. Part 1.</source><publisher-name>Errantia. Trustees of the British Museum (Natural History)</publisher-name>, <publisher-loc>London</publisher-loc>, <lpage>498</lpage> pp.<ext-link ext-link-type="uri" xlink:href="http://www.biodiversitylibrary.org/ia/monographonpolyc01dayj" xlink:type="simple">http://www.biodiversitylibrary.org/ia/monographonpolyc01dayj</ext-link></mixed-citation></ref><ref id="B69"><mixed-citation xmlns:xlink="http://www.w3.org/1999/xlink" xlink:type="simple"><person-group><name name-style="western"><surname>Hartmann-Schröder</surname><given-names>G</given-names></name></person-group> (<year>1979</year>)<article-title> Die Polychaeten der tropischen Nordwestküste Australiens (zwischen Derby im Norden und Port Hedland im Süden).</article-title><source>Mitteilungen aus dem Hamburgischen zoologischen Museum und Institut </source><volume>76</volume>: <fpage>77</fpage>-<lpage>218</lpage>.</mixed-citation></ref><ref id="B50"><mixed-citation xmlns:xlink="http://www.w3.org/1999/xlink" xlink:type="simple"><person-group><name name-style="western"><surname>Fauchald</surname><given-names>K</given-names></name></person-group> (<year>1977</year>)<source> Polychaetes from intertidal areas in Panama, with a review of previous shallow-water records. Smithsonian Contributions to Zoology 221: 1-81. <ext-link ext-link-type="uri" xlink:href="http://hdl.handle.net/10088/5511" xlink:type="simple">http://hdl.handle.net/10088/5511</ext-link></source>doi: <ext-link ext-link-type="uri" xlink:href="http://dx.doi.org/10.5479/si.00810282.221" xlink:type="simple">10.5479/si.00810282.221</ext-link></mixed-citation></ref><ref id="B124"><mixed-citation xmlns:xlink="http://www.w3.org/1999/xlink" xlink:type="simple"><person-group><name name-style="western"><surname>San Martín</surname><given-names>G</given-names></name></person-group> (<year>1984b</year>)<source> Estudio biogeográfico, faunistico y sistemático de los poliquetos de la familia Silidos (Syllidae: Polychaeta) en Baleares. PhD Thesis, Madrid, Spain: Universidad Complutense de Madrid.</source></mixed-citation></ref><ref id="B31"><mixed-citation xmlns:xlink="http://www.w3.org/1999/xlink" xlink:type="simple"><person-group><name name-style="western"><surname>Çinar</surname><given-names>ME</given-names></name></person-group> (<year>1999</year>)<source> Türkiye’nin Ege Denizi sahillerinde dağılım gösteren syllidae (Polychaeta-Annelida) türlerinin taksonomisi ve ekolojisi. Phd Thesis, Izmir, Turkey: Ege University. </source><ext-link ext-link-type="uri" xlink:href="http://www.belgeler.com/blg/26fl/turkiye-nin-ege-denizi-sahillerinde-dagilim-gosteren-syllidae-polychaeta-annelido-turlerinin-taksonomisi-ve-ekolojisi-taxonomy-and-ecology-of-syllidae-polychaeta-annelido-distrubuted-along-the-turkish-aegeon-coast" xlink:type="simple">http://www.belgeler.com/blg/26fl/turkiye-nin-ege-denizi-sahillerinde-dagilim-gosteren-syllidae-polychaeta-annelido-turlerinin-taksonomisi-ve-ekolojisi-taxonomy-and-ecology-of-syllidae-polychaeta-annelido-distrubuted-along-the-turkish-aegeon-coast</ext-link></mixed-citation></ref><ref id="B11"><mixed-citation xmlns:xlink="http://www.w3.org/1999/xlink" xlink:type="simple"><person-group><name name-style="western"><surname>Amaral</surname><given-names>ACZ</given-names></name><name name-style="western"><surname>Rizzo</surname><given-names>AE</given-names></name><name name-style="western"><surname>Arruda</surname><given-names>EP</given-names></name></person-group> (<year>2005</year>)<source> Manual de Identificação dos Invertebrados Marinhos da Região Sudeste-Sul do Brasil, volume 1. São Paolo: Edusp, 288 pp. </source><ext-link ext-link-type="uri" xlink:href="http://books.google.de/books?id=SUOjxxkSIysC" xlink:type="simple">http://books.google.de/books?id=SUOjxxkSIysC</ext-link></mixed-citation></ref><ref id="B1"><mixed-citation xmlns:xlink="http://www.w3.org/1999/xlink" xlink:type="simple"><person-group><name name-style="western"><surname>Abd-Elnaby</surname><given-names>FA</given-names></name></person-group> (<year>2009</year>)<article-title> New Records of Polychaetes from the South Part of Suez Canal, Egypt.</article-title><source>World Journal of Fish and Marine Sciences </source><volume>1</volume>: <fpage>7</fpage>-<lpage>19</lpage>. <ext-link ext-link-type="uri" xlink:href="http://idosi.org/wjfms/wjfms1%281%2909/2.pdf" xlink:type="simple">http://idosi.org/wjfms/wjfms1%281%2909/2.pdf</ext-link></mixed-citation></ref></ref-list></tp:taxon-treatment>
