# Supplementary material for: An account of the taxonomy and distribution of Syllidae (Annelida, Polychaetes) in the eastern Mediterranean, with notes on the genus Prosphaerosyllis San Martín, 1984 in the Mediterranean
Source: Zookeys. 2011 Nov 28;(150):281–326. doi: 10.3897/zookeys.150.2146 (PMC3234442; doi:10.3897/zookeys.150.2146)
Supplement: XML Treatment for Syllis alternata [file zookeys.150.2146-treatment33.xml]

<!DOCTYPE tp:taxon-treatment
  PUBLIC "-//TaxonX//DTD Taxonomic Treatment Publishing DTD v0 20100105//EN" "tax-treatment-NSO.dtd">
<tp:taxon-treatment xmlns:tp="http://www.plazi.org/taxpub"><tp:treatment-meta><mixed-citation publication-type="journal"><person-group><name><surname>Faulwetter</surname><given-names>Sarah</given-names></name><name><surname>Chatzigeorgiou</surname><given-names>Georgios</given-names></name><name><surname>Galil</surname><given-names>Bella S.</given-names></name><name><surname>Arvanitidis</surname><given-names>Christos</given-names></name></person-group><article-title>An account of the taxonomy and distribution of Syllidae (Annelida, Polychaetes) in the eastern  Mediterranean, with notes on the genus 
                    <italic>Prosphaerosyllis</italic> San Martín, 1984 in the Mediterranean</article-title><source>Zookeys</source><day>28</day><month>11</month><year>2011</year><volume>2011</volume><issue>150</issue><fpage>281</fpage><lpage>326</lpage><pub-id pub-id-type="doi">10.3897/zookeys.150.2146</pub-id></mixed-citation></tp:treatment-meta><tp:nomenclature><tp:taxon-name>
                            <tp:taxon-name-part taxon-name-part-type="genus">Syllis</tp:taxon-name-part>
                            <tp:taxon-name-part taxon-name-part-type="species">alternata</tp:taxon-name-part>
                        <object-id xmlns:xlink="http://www.w3.org/1999/xlink" xlink:type="simple">http://species-id.net/wiki/Syllis_alternata</object-id>
                        </tp:taxon-name><tp:taxon-authority>Moore, 1908</tp:taxon-authority><tp:nomenclature-citation-list><tp:nomenclature-citation><tp:taxon-name>Syllis alternata</tp:taxon-name><comment> Moore, 1908: 323; 1909: 321; <xref ref-type="bibr" rid="B31">Çinar 1999</xref>: 246, fig. 4.102; <xref ref-type="bibr" rid="B37">Çinar and Gambi 2005</xref>: 754; <xref ref-type="bibr" rid="B35">Çinar and Ergen 2003</xref>: 777.</comment></tp:nomenclature-citation><tp:nomenclature-citation><tp:taxon-name>Typosyllis alternata</tp:taxon-name><comment>: <xref ref-type="bibr" rid="B85">Kudenov and Harris 1995</xref>: 83, fig. 1.32; <xref ref-type="bibr" rid="B92">Licher 2000</xref>: 253, figs 17p, 106; <xref ref-type="bibr" rid="B82">Imajima 2003</xref>: 163.</comment></tp:nomenclature-citation></tp:nomenclature-citation-list></tp:nomenclature><tp:treatment-sec sec-type="Material examined"><title>Material examined.</title><p>Alykes, Crete, Greece: CALB-15c-07 (1 ind.) [coll. 18.9.2007]; CALB-1a-07 (1 ind.) [coll. 19.9.2007]; CALA-10d-08 (2 ind.), CALA-15d-08 (1 ind.), CALB-20b-08 (1 ind.), CALA-20b-08 (2 ind.), CALA-20c-08 (5 ind.), CALB-20d-08 (6 ind.) [coll. 17.6.2008]. Elounda, Crete, Greece: CELB-20c-07 (1 ind.) [coll. 26.9.2007]; CELB-1a-07 (4 ind.) [coll. 29.9.2007]; CELA-10b-08 (1 ind.), CELB-10b-08 (1 ind.), CELA-10c-08 (1 ind.), CELB-10c-08 (1 ind.), CELA-10d-08 (2 ind.), [coll. 11.6.2008]; CELB-1a-08 (1 ind.), CELA-5b-08 (1 ind.), CELA-5d-08 (2 ind.), CELB-15c-08 (5 ind.) [coll. 12.6.2008].</p></tp:treatment-sec><tp:treatment-sec sec-type="Type locality"><title>Type locality.</title><p>Alaska (Pacific Ocean).</p></tp:treatment-sec><tp:treatment-sec sec-type="Distribution"><title>Distribution.</title><p>East Pacific (Alaska to Panama), west Atlantic (North Carolina to Cuba) (<xref ref-type="bibr" rid="B30">Capa et al. 2001</xref>), Japan (<xref ref-type="bibr" rid="B82">Imajima 2003</xref>), Indonesia (Aguado et al. 2008), Mediterranean: WB, CB, AS, LB. New record for the Greek coast.</p></tp:treatment-sec><tp:treatment-sec sec-type="Habitat"><title>Habitat.</title><p>Until 2500 m depth (<xref ref-type="bibr" rid="B103">Moore 1909</xref>), among <italic><tp:taxon-name>Posidonia oceanica</tp:taxon-name></italic> rhizomes, calcareous algae, corals and photophilic algae (<xref ref-type="bibr" rid="B128">San Martín 2003</xref>), in sandy and muddy sediments (<xref ref-type="bibr" rid="B103">Moore 1909</xref>).</p></tp:treatment-sec><ref-list><ref id="B31"><mixed-citation xmlns:xlink="http://www.w3.org/1999/xlink" xlink:type="simple"><person-group><name name-style="western"><surname>Çinar</surname><given-names>ME</given-names></name></person-group> (<year>1999</year>)<source> Türkiye’nin Ege Denizi sahillerinde dağılım gösteren syllidae (Polychaeta-Annelida) türlerinin taksonomisi ve ekolojisi. Phd Thesis, Izmir, Turkey: Ege University. </source><ext-link ext-link-type="uri" xlink:href="http://www.belgeler.com/blg/26fl/turkiye-nin-ege-denizi-sahillerinde-dagilim-gosteren-syllidae-polychaeta-annelido-turlerinin-taksonomisi-ve-ekolojisi-taxonomy-and-ecology-of-syllidae-polychaeta-annelido-distrubuted-along-the-turkish-aegeon-coast" xlink:type="simple">http://www.belgeler.com/blg/26fl/turkiye-nin-ege-denizi-sahillerinde-dagilim-gosteren-syllidae-polychaeta-annelido-turlerinin-taksonomisi-ve-ekolojisi-taxonomy-and-ecology-of-syllidae-polychaeta-annelido-distrubuted-along-the-turkish-aegeon-coast</ext-link></mixed-citation></ref><ref id="B37"><mixed-citation xmlns:xlink="http://www.w3.org/1999/xlink" xlink:type="simple"><person-group><name name-style="western"><surname>Çinar</surname><given-names>ME</given-names></name><name name-style="western"><surname>Gambi</surname><given-names>MC</given-names></name></person-group> (<year>2005</year>)<article-title> Cognetti’s syllid collection (Polychaeta: Syllidae) deposited at the Museum of the Stazione Zoologica “Anton Dohrn” (Naples, Italy), with descriptions of two new species of <italic>Autolytus</italic>.</article-title><source>Journal of Natural History </source><volume>39</volume>: <fpage>725</fpage>-<lpage>762</lpage>. doi: <ext-link ext-link-type="uri" xlink:href="http://dx.doi.org/10.1080/00222930400001327" xlink:type="simple">10.1080/00222930400001327</ext-link></mixed-citation></ref><ref id="B35"><mixed-citation xmlns:xlink="http://www.w3.org/1999/xlink" xlink:type="simple"><person-group><name name-style="western"><surname>Çinar</surname><given-names>ME</given-names></name><name name-style="western"><surname>Ergen</surname><given-names>Z</given-names></name></person-group> (<year>2003</year>)<article-title> Eusyllinae and Syllinae (Annelida: Polychaeta) from northern Cyprus (Eastern Mediterranean Sea) with a checklist of species reported from the Levant Sea.</article-title><source>Bulletin of Marine Science </source><volume>72</volume>: <fpage>769</fpage>-<lpage>793</lpage>. <ext-link ext-link-type="uri" xlink:href="http://www.ingentaconnect.com/content/umrsmas/bullmar/2003/00000072/00000003/art00010" xlink:type="simple">http://www.ingentaconnect.com/content/umrsmas/bullmar/2003/00000072/00000003/art00010</ext-link></mixed-citation></ref><ref id="B85"><mixed-citation xmlns:xlink="http://www.w3.org/1999/xlink" xlink:type="simple"><person-group><name name-style="western"><surname>Kudenov</surname><given-names>JD</given-names></name><name name-style="western"><surname>Harris</surname><given-names>LH</given-names></name></person-group> (<year>1995</year>)<source> Family Syllidae Grube, 1850. In: Blake et al. (Eds) Taxonomic Atlas of the Bentic Fauna of the Santa Maria Basin and Western Santa Barbara Channel. The Annelida Part 2 - Polychaeta: Phyllodocida (Syllidae and Scale-Bearing Families), Amphinomida and Eunicida. Santa Barbara Museum of Natural History, Santa Barbara, 1–97.</source></mixed-citation></ref><ref id="B92"><mixed-citation xmlns:xlink="http://www.w3.org/1999/xlink" xlink:type="simple"><person-group><name name-style="western"><surname>Licher</surname><given-names>F</given-names></name></person-group> (<year>2000</year>)<article-title> Revision der Gattung <italic>Typosyllis</italic> Langerhans, 1879 (Polychaeta: Syllidae). Morphologie, Taxonomie und Phylogenie.</article-title><source>Abhandlungen der Senckenbergischen Naturforschenden Gesellschaft </source><volume>551</volume>: <fpage>1</fpage>-<lpage>336</lpage>.</mixed-citation></ref><ref id="B82"><mixed-citation xmlns:xlink="http://www.w3.org/1999/xlink" xlink:type="simple"><person-group><name name-style="western"><surname>Imajima</surname><given-names>M</given-names></name></person-group> (<year>2003</year>)<article-title> Polychaetous Annelids from Sagami Bay and Sagami Sea collected by the Emperor Showa of Japan and deposited at the Showa Memorial Institute, National Science Museum, Tokyo (II), Orders included within the Phyllodocida, Amphinomida, Spintherida and Eunicida.</article-title><source>National Science Museum Monographs </source><volume>23</volume>: <fpage>1</fpage>-<lpage>221</lpage>. <ext-link ext-link-type="uri" xlink:href="http://ci.nii.ac.jp/naid/110004708004" xlink:type="simple">http://ci.nii.ac.jp/naid/110004708004</ext-link></mixed-citation></ref><ref id="B30"><mixed-citation xmlns:xlink="http://www.w3.org/1999/xlink" xlink:type="simple"><person-group><name name-style="western"><surname>Capa</surname><given-names>M</given-names></name><name name-style="western"><surname>San Martín</surname><given-names>G</given-names></name><name name-style="western"><surname>López</surname><given-names>E</given-names></name></person-group> (<year>2001</year>)<article-title> Syllinae (Syllidae, Polychaeta) del Parque Nacional de Coiba, Panamá.</article-title><source>Revista de Biología Tropical </source><volume>49</volume>: <fpage>1</fpage>-<lpage>18</lpage>. <ext-link ext-link-type="uri" xlink:href="http://www.ots.ac.cr/tropiweb/attachments/volumes/vol49-1/15-Capa-Syllinae-101-114.pdf" xlink:type="simple">http://www.ots.ac.cr/tropiweb/attachments/volumes/vol49-1/15-Capa-Syllinae-101-114.pdf</ext-link></mixed-citation></ref><ref id="B103"><mixed-citation xmlns:xlink="http://www.w3.org/1999/xlink" xlink:type="simple"><person-group><name name-style="western"><surname>Moore</surname><given-names>JP</given-names></name></person-group> (<year>1909</year>)<article-title> The polychaetous annelids dredged by the U.S.S. “Albatross” off the coast of southern California in 1904. I. Syllidae, Sphaerodoridae, Hesionidae and Phyllodocidae.</article-title><source>Proceedings of the Academy of Natural Sciences of Philadelphia </source><volume>1909</volume>: <fpage>321</fpage>-<lpage>351</lpage>. <ext-link ext-link-type="uri" xlink:href="http://biodiversitylibrary.org/page/26288382" xlink:type="simple">http://biodiversitylibrary.org/page/26288382</ext-link></mixed-citation></ref><ref id="B128"><mixed-citation xmlns:xlink="http://www.w3.org/1999/xlink" xlink:type="simple"><person-group><name name-style="western"><surname>San Martín</surname><given-names>G</given-names></name></person-group> (<year>2003</year>)<source> Annelida, Polychaeta II: Syllidae. In: Ramos MA et al. (Eds) Fauna Ibérica, vol. 21.</source><publisher-name>Museo Nacional de Ciencias Naturales. CSIC</publisher-name>, <publisher-loc>Madrid</publisher-loc>, <lpage>554</lpage> pp.</mixed-citation></ref></ref-list></tp:taxon-treatment>
