# Supplementary material for: An account of the taxonomy and distribution of Syllidae (Annelida, Polychaetes) in the eastern Mediterranean, with notes on the genus Prosphaerosyllis San Martín, 1984 in the Mediterranean
Source: Zookeys. 2011 Nov 28;(150):281–326. doi: 10.3897/zookeys.150.2146 (PMC3234442; doi:10.3897/zookeys.150.2146)
Supplement: XML Treatment for Syllis compacta [file zookeys.150.2146-treatment34.xml]

<!DOCTYPE tp:taxon-treatment
  PUBLIC "-//TaxonX//DTD Taxonomic Treatment Publishing DTD v0 20100105//EN" "tax-treatment-NSO.dtd">
<tp:taxon-treatment xmlns:tp="http://www.plazi.org/taxpub"><tp:treatment-meta><mixed-citation publication-type="journal"><person-group><name><surname>Faulwetter</surname><given-names>Sarah</given-names></name><name><surname>Chatzigeorgiou</surname><given-names>Georgios</given-names></name><name><surname>Galil</surname><given-names>Bella S.</given-names></name><name><surname>Arvanitidis</surname><given-names>Christos</given-names></name></person-group><article-title>An account of the taxonomy and distribution of Syllidae (Annelida, Polychaetes) in the eastern  Mediterranean, with notes on the genus 
                    <italic>Prosphaerosyllis</italic> San Martín, 1984 in the Mediterranean</article-title><source>Zookeys</source><day>28</day><month>11</month><year>2011</year><volume>2011</volume><issue>150</issue><fpage>281</fpage><lpage>326</lpage><pub-id pub-id-type="doi">10.3897/zookeys.150.2146</pub-id></mixed-citation></tp:treatment-meta><tp:nomenclature><tp:taxon-name>
                            <tp:taxon-name-part taxon-name-part-type="genus">Syllis</tp:taxon-name-part>
                            <tp:taxon-name-part taxon-name-part-type="species">compacta</tp:taxon-name-part>
                        <object-id xmlns:xlink="http://www.w3.org/1999/xlink" xlink:type="simple">http://species-id.net/wiki/Syllis_compacta</object-id>
                        </tp:taxon-name><tp:taxon-authority>Gravier, 1900</tp:taxon-authority><tp:nomenclature-citation-list><tp:nomenclature-citation><tp:taxon-name>Syllis (Typosyllis) compacta</tp:taxon-name><comment> Gravier, 1900: 165, pl. 9, fig. 11, text-figs 35–38.</comment></tp:nomenclature-citation><tp:nomenclature-citation><tp:taxon-name>Syllis compacta</tp:taxon-name><comment>: <xref ref-type="bibr" rid="B96">López et al. 1996</xref>: 110, fig 3; <xref ref-type="bibr" rid="B31">Çinar 1999</xref>: 263, fig. 4.113; <xref ref-type="bibr" rid="B128">San Martín 2003</xref>: 433, figs 238–239.</comment></tp:nomenclature-citation><tp:nomenclature-citation><tp:taxon-name>Syllis golfonovensis</tp:taxon-name><comment>: <xref ref-type="bibr" rid="B124">San Martín 1984b</xref>: 395, fig. 104 (Non <italic><tp:taxon-name>Syllis golfonovensis</tp:taxon-name></italic> Hartmann-Schröder, 1962.</comment></tp:nomenclature-citation></tp:nomenclature-citation-list></tp:nomenclature><tp:treatment-sec sec-type="Material examined"><title>Material examined.</title><p>Alykes, Crete, Greece: CALB-1e-07 (1 ind.), CALA-5e-07 (1 ind.) [coll. 19.9.2007]; CALA-15c-08 (1 ind.), CALA-20b-08 (1 ind.), CALB-20b-08 (1 ind.), CALA-20c-08 (1 ind.) [coll. 17.6.2008]. Elounda, Crete, Greece: CELA-15b-07 (1 ind.), CELA-15e-07 (3 ind.), CELB-20a-07 (2 ind.) [coll. 26.9.2007];<!--PageBreak--> CELA-10a-07 (1 ind.), CELA-10d-07 (1 ind.) [coll. 27.9.2007]; CELA-5c-07 (1 ind.), CELB-5d-07 (1 ind.) [coll. 29.9.2007]; CELA-5b-08 (1 ind.), CELA-5d-08 (2 ind.), CELB-15d-08 (3 ind.) [coll. 12.6.2008].</p></tp:treatment-sec><tp:treatment-sec sec-type="Type locality"><title>Type locality.</title><p>Red Sea.</p></tp:treatment-sec><tp:treatment-sec sec-type="Distribution"><title>Distribution.</title><p>Red Sea. Mediterranean Sea: WB, CB, AD, AS. New record for the Greek coast.</p></tp:treatment-sec><tp:treatment-sec sec-type="Habitat"><title>Habitat.</title><p>Shallow subtidal depths, on biogenic calcareous substrates, among photophilic algae and <italic><tp:taxon-name>Posidonia oceanica</tp:taxon-name></italic> rhizomes.</p></tp:treatment-sec><tp:treatment-sec sec-type="Remarks"><title>Remarks.</title><p>The species is regarded by many authors (e.g. <xref ref-type="bibr" rid="B16">Augener 1913</xref>, <xref ref-type="bibr" rid="B52">Fauvel 1919</xref>, <xref ref-type="bibr" rid="B92">Licher 2000</xref>) as a synonym of <italic><tp:taxon-name>Syllis variegata</tp:taxon-name></italic> Grube, 1860. Recent works (e.g. <xref ref-type="bibr" rid="B128">San Martín 2003</xref>, <xref ref-type="bibr" rid="B32">Çinar 2005</xref>) however, regard the two species as distinct, which is also supported by molecular analyses (<xref ref-type="bibr" rid="B5">Aguado et al. 2007</xref>).</p></tp:treatment-sec><ref-list><ref id="B96"><mixed-citation xmlns:xlink="http://www.w3.org/1999/xlink" xlink:type="simple"><person-group><name name-style="western"><surname>López</surname><given-names>E</given-names></name><name name-style="western"><surname>San Martín</surname><given-names>G</given-names></name><name name-style="western"><surname>Jiménez</surname><given-names>M</given-names></name></person-group> (<year>1996</year>)<article-title> Syllinae (Syllidae, Annelida, Polychaeta) from Chafarinas Islands (Alborán Sea, W Mediterranean).</article-title><source>Miscellània Zoològica </source><volume>19</volume>: <fpage>105</fpage>-<lpage>118</lpage>. <ext-link ext-link-type="uri" xlink:href="http://www.raco.cat/index.php/Mzoologica/article/viewFile/90438/145332" xlink:type="simple">http://www.raco.cat/index.php/Mzoologica/article/viewFile/90438/145332</ext-link></mixed-citation></ref><ref id="B31"><mixed-citation xmlns:xlink="http://www.w3.org/1999/xlink" xlink:type="simple"><person-group><name name-style="western"><surname>Çinar</surname><given-names>ME</given-names></name></person-group> (<year>1999</year>)<source> Türkiye’nin Ege Denizi sahillerinde dağılım gösteren syllidae (Polychaeta-Annelida) türlerinin taksonomisi ve ekolojisi. Phd Thesis, Izmir, Turkey: Ege University. </source><ext-link ext-link-type="uri" xlink:href="http://www.belgeler.com/blg/26fl/turkiye-nin-ege-denizi-sahillerinde-dagilim-gosteren-syllidae-polychaeta-annelido-turlerinin-taksonomisi-ve-ekolojisi-taxonomy-and-ecology-of-syllidae-polychaeta-annelido-distrubuted-along-the-turkish-aegeon-coast" xlink:type="simple">http://www.belgeler.com/blg/26fl/turkiye-nin-ege-denizi-sahillerinde-dagilim-gosteren-syllidae-polychaeta-annelido-turlerinin-taksonomisi-ve-ekolojisi-taxonomy-and-ecology-of-syllidae-polychaeta-annelido-distrubuted-along-the-turkish-aegeon-coast</ext-link></mixed-citation></ref><ref id="B128"><mixed-citation xmlns:xlink="http://www.w3.org/1999/xlink" xlink:type="simple"><person-group><name name-style="western"><surname>San Martín</surname><given-names>G</given-names></name></person-group> (<year>2003</year>)<source> Annelida, Polychaeta II: Syllidae. In: Ramos MA et al. (Eds) Fauna Ibérica, vol. 21.</source><publisher-name>Museo Nacional de Ciencias Naturales. CSIC</publisher-name>, <publisher-loc>Madrid</publisher-loc>, <lpage>554</lpage> pp.</mixed-citation></ref><ref id="B124"><mixed-citation xmlns:xlink="http://www.w3.org/1999/xlink" xlink:type="simple"><person-group><name name-style="western"><surname>San Martín</surname><given-names>G</given-names></name></person-group> (<year>1984b</year>)<source> Estudio biogeográfico, faunistico y sistemático de los poliquetos de la familia Silidos (Syllidae: Polychaeta) en Baleares. PhD Thesis, Madrid, Spain: Universidad Complutense de Madrid.</source></mixed-citation></ref><ref id="B16"><mixed-citation xmlns:xlink="http://www.w3.org/1999/xlink" xlink:type="simple"><person-group><name name-style="western"><surname>Augener</surname><given-names>H</given-names></name></person-group> (<year>1913</year>)<source> Polychaeta I. Errantia. Die Fauna Südwest-Australiens. Ergebnisse der Hamburger südwest-australischen Forschungsreise 1905 4: 65–304. </source><ext-link ext-link-type="uri" xlink:href="http://www.biodiversitylibrary.org/item/31515" xlink:type="simple">http://www.biodiversitylibrary.org/item/31515</ext-link></mixed-citation></ref><ref id="B52"><mixed-citation xmlns:xlink="http://www.w3.org/1999/xlink" xlink:type="simple"><person-group><name name-style="western"><surname>Fauvel</surname><given-names>P</given-names></name></person-group> (<year>1919</year>)<article-title> Annélides Polychètes de Madagascar, de Djibouti, et du Golfe Persique.</article-title><source>Archives de zoologie expérimentale et générale </source><volume>58</volume>: <fpage>315</fpage>-<lpage>473</lpage>. <ext-link ext-link-type="uri" xlink:href="http://www.biodiversitylibrary.org/page/6316667" xlink:type="simple">http://www.biodiversitylibrary.org/page/6316667</ext-link></mixed-citation></ref><ref id="B92"><mixed-citation xmlns:xlink="http://www.w3.org/1999/xlink" xlink:type="simple"><person-group><name name-style="western"><surname>Licher</surname><given-names>F</given-names></name></person-group> (<year>2000</year>)<article-title> Revision der Gattung <italic>Typosyllis</italic> Langerhans, 1879 (Polychaeta: Syllidae). Morphologie, Taxonomie und Phylogenie.</article-title><source>Abhandlungen der Senckenbergischen Naturforschenden Gesellschaft </source><volume>551</volume>: <fpage>1</fpage>-<lpage>336</lpage>.</mixed-citation></ref><ref id="B32"><mixed-citation xmlns:xlink="http://www.w3.org/1999/xlink" xlink:type="simple"><person-group><name name-style="western"><surname>Çinar</surname><given-names>ME</given-names></name></person-group> (<year>2005</year>)<article-title> <italic>Syllis ergeni</italic>: a new species of Syllidae (Annelida: Polychaeta) from Izmir Bay (Aegean Sea, eastern Mediterranean Sea).</article-title><source>Zootaxa </source><volume>1036</volume>: <fpage>43</fpage>-<lpage>53</lpage>.</mixed-citation></ref><ref id="B5"><mixed-citation xmlns:xlink="http://www.w3.org/1999/xlink" xlink:type="simple"><person-group><name name-style="western"><surname>Aguado</surname><given-names>MT</given-names></name><name name-style="western"><surname>Nygren</surname><given-names>A</given-names></name><name name-style="western"><surname>Siddall</surname><given-names>ME</given-names></name></person-group> (<year>2007</year>)<article-title> Phylogeny of Syllidae (Polychaeta) based on combined molecular analysis of nuclear and mitochondrial genes.</article-title><source>Cladistics </source><volume>23</volume>: <fpage>552</fpage>-<lpage>564</lpage>. doi: <ext-link ext-link-type="uri" xlink:href="http://dx.doi.org/10.1111/1096-0031.2007.00163.x" xlink:type="simple">10.1111/1096-0031.2007.00163.x</ext-link></mixed-citation></ref></ref-list></tp:taxon-treatment>
