# Supplementary material for: An account of the taxonomy and distribution of Syllidae (Annelida, Polychaetes) in the eastern Mediterranean, with notes on the genus Prosphaerosyllis San Martín, 1984 in the Mediterranean
Source: Zookeys. 2011 Nov 28;(150):281–326. doi: 10.3897/zookeys.150.2146 (PMC3234442; doi:10.3897/zookeys.150.2146)
Supplement: XML Treatment for Syllis gerundensis [file zookeys.150.2146-treatment36.xml]

<!DOCTYPE tp:taxon-treatment
  PUBLIC "-//TaxonX//DTD Taxonomic Treatment Publishing DTD v0 20100105//EN" "tax-treatment-NSO.dtd">
<tp:taxon-treatment xmlns:tp="http://www.plazi.org/taxpub"><tp:treatment-meta><mixed-citation publication-type="journal"><person-group><name><surname>Faulwetter</surname><given-names>Sarah</given-names></name><name><surname>Chatzigeorgiou</surname><given-names>Georgios</given-names></name><name><surname>Galil</surname><given-names>Bella S.</given-names></name><name><surname>Arvanitidis</surname><given-names>Christos</given-names></name></person-group><article-title>An account of the taxonomy and distribution of Syllidae (Annelida, Polychaetes) in the eastern  Mediterranean, with notes on the genus 
                    <italic>Prosphaerosyllis</italic> San Martín, 1984 in the Mediterranean</article-title><source>Zookeys</source><day>28</day><month>11</month><year>2011</year><volume>2011</volume><issue>150</issue><fpage>281</fpage><lpage>326</lpage><pub-id pub-id-type="doi">10.3897/zookeys.150.2146</pub-id></mixed-citation></tp:treatment-meta><tp:nomenclature><tp:taxon-name>
                            <tp:taxon-name-part taxon-name-part-type="genus">Syllis</tp:taxon-name-part>
                            <tp:taxon-name-part taxon-name-part-type="species">gerundensis</tp:taxon-name-part>
                        <object-id xmlns:xlink="http://www.w3.org/1999/xlink" xlink:type="simple">http://species-id.net/wiki/Syllis_gerundensis</object-id>
                        </tp:taxon-name><tp:taxon-authority>(Alós &amp; Campoy, 1981)</tp:taxon-authority><tp:nomenclature-citation-list><tp:nomenclature-citation><tp:taxon-name>Typosyllis gerundensis</tp:taxon-name><comment> Alós and Campoy, 1981: 21, figs 1–3; <xref ref-type="bibr" rid="B29">Campoy 1982</xref>: 446, figs 55–56; <xref ref-type="bibr" rid="B92">Licher 2000</xref>: 171, fig. 77.</comment></tp:nomenclature-citation><tp:nomenclature-citation><tp:taxon-name>Syllis gerundensis</tp:taxon-name><comment>: <xref ref-type="bibr" rid="B35">Çinar and Ergen 2003</xref>: 783; <xref ref-type="bibr" rid="B128">San Martín 2003</xref>: 419, figs 230–231.</comment></tp:nomenclature-citation></tp:nomenclature-citation-list></tp:nomenclature><tp:treatment-sec sec-type="Material examined"><title>Material examined.</title><p>Alykes, Crete, Greece: CALA-20b-08 (1 ind.), CALB-20b-08 (1 ind.) [coll. 17.6.2008]; CALA-5d-08 (2 ind.) [[coll. 18.6.2008]. Elounda, Crete, Greece: CELB-1e-07 (1 ind.) [coll. 29.9.2007]; CELB-1d-08 (1 ind.), CELA-5d-08 (3 ind.) [coll. 12.6.2008].</p></tp:treatment-sec><tp:treatment-sec sec-type="Type locality"><title>Type locality.</title><p>Columbretes Islands, Spain (western Mediterranean Sea).</p></tp:treatment-sec><tp:treatment-sec sec-type="Distribution"><title>Distribution.</title><p>Mediterranean Sea: WB, CB, AD, AS, LB.New record for the Aegean Sea.</p></tp:treatment-sec><tp:treatment-sec sec-type="Habitat"><title>Habitat.</title><p>Shallow subtidal depths, on calcareous grounds, sandy bottoms, among <italic><tp:taxon-name>Posidonia oceanica</tp:taxon-name></italic> rhizomes and photophilic algae, endobiont of sponges.</p></tp:treatment-sec><ref-list><ref id="B29"><mixed-citation xmlns:xlink="http://www.w3.org/1999/xlink" xlink:type="simple"><person-group><name name-style="western"><surname>Campoy</surname><given-names>A</given-names></name></person-group> (<year>1982</year>)<article-title> Fauna de Espana de Anelidos Poliquetos de la Peninsula Iberica.</article-title><source>Publicaciones de Biologia de la Universidad de Navarra </source><volume>7</volume>: <fpage>1</fpage>-<lpage>780</lpage>. <ext-link ext-link-type="uri" xlink:href="http://hdl.handle.net/10171/11773" xlink:type="simple">http://hdl.handle.net/10171/11773</ext-link>, <ext-link ext-link-type="uri" xlink:href="http://hdl.handle.net/10171/11777" xlink:type="simple">http://hdl.handle.net/10171/11777</ext-link></mixed-citation></ref><ref id="B92"><mixed-citation xmlns:xlink="http://www.w3.org/1999/xlink" xlink:type="simple"><person-group><name name-style="western"><surname>Licher</surname><given-names>F</given-names></name></person-group> (<year>2000</year>)<article-title> Revision der Gattung <italic>Typosyllis</italic> Langerhans, 1879 (Polychaeta: Syllidae). Morphologie, Taxonomie und Phylogenie.</article-title><source>Abhandlungen der Senckenbergischen Naturforschenden Gesellschaft </source><volume>551</volume>: <fpage>1</fpage>-<lpage>336</lpage>.</mixed-citation></ref><ref id="B35"><mixed-citation xmlns:xlink="http://www.w3.org/1999/xlink" xlink:type="simple"><person-group><name name-style="western"><surname>Çinar</surname><given-names>ME</given-names></name><name name-style="western"><surname>Ergen</surname><given-names>Z</given-names></name></person-group> (<year>2003</year>)<article-title> Eusyllinae and Syllinae (Annelida: Polychaeta) from northern Cyprus (Eastern Mediterranean Sea) with a checklist of species reported from the Levant Sea.</article-title><source>Bulletin of Marine Science </source><volume>72</volume>: <fpage>769</fpage>-<lpage>793</lpage>. <ext-link ext-link-type="uri" xlink:href="http://www.ingentaconnect.com/content/umrsmas/bullmar/2003/00000072/00000003/art00010" xlink:type="simple">http://www.ingentaconnect.com/content/umrsmas/bullmar/2003/00000072/00000003/art00010</ext-link></mixed-citation></ref><ref id="B128"><mixed-citation xmlns:xlink="http://www.w3.org/1999/xlink" xlink:type="simple"><person-group><name name-style="western"><surname>San Martín</surname><given-names>G</given-names></name></person-group> (<year>2003</year>)<source> Annelida, Polychaeta II: Syllidae. In: Ramos MA et al. (Eds) Fauna Ibérica, vol. 21.</source><publisher-name>Museo Nacional de Ciencias Naturales. CSIC</publisher-name>, <publisher-loc>Madrid</publisher-loc>, <lpage>554</lpage> pp.</mixed-citation></ref></ref-list></tp:taxon-treatment>
