# Supplementary material for: An account of the taxonomy and distribution of Syllidae (Annelida, Polychaetes) in the eastern Mediterranean, with notes on the genus Prosphaerosyllis San Martín, 1984 in the Mediterranean
Source: Zookeys. 2011 Nov 28;(150):281–326. doi: 10.3897/zookeys.150.2146 (PMC3234442; doi:10.3897/zookeys.150.2146)
Supplement: XML Treatment for Syllis tyrrhena [file zookeys.150.2146-treatment39.xml]

<!DOCTYPE tp:taxon-treatment
  PUBLIC "-//TaxonX//DTD Taxonomic Treatment Publishing DTD v0 20100105//EN" "tax-treatment-NSO.dtd">
<tp:taxon-treatment xmlns:tp="http://www.plazi.org/taxpub"><tp:treatment-meta><mixed-citation publication-type="journal"><person-group><name><surname>Faulwetter</surname><given-names>Sarah</given-names></name><name><surname>Chatzigeorgiou</surname><given-names>Georgios</given-names></name><name><surname>Galil</surname><given-names>Bella S.</given-names></name><name><surname>Arvanitidis</surname><given-names>Christos</given-names></name></person-group><article-title>An account of the taxonomy and distribution of Syllidae (Annelida, Polychaetes) in the eastern  Mediterranean, with notes on the genus 
                    <italic>Prosphaerosyllis</italic> San Martín, 1984 in the Mediterranean</article-title><source>Zookeys</source><day>28</day><month>11</month><year>2011</year><volume>2011</volume><issue>150</issue><fpage>281</fpage><lpage>326</lpage><pub-id pub-id-type="doi">10.3897/zookeys.150.2146</pub-id></mixed-citation></tp:treatment-meta><tp:nomenclature><tp:taxon-name>
                            <tp:taxon-name-part taxon-name-part-type="genus">Syllis</tp:taxon-name-part>
                            <tp:taxon-name-part taxon-name-part-type="species">tyrrhena</tp:taxon-name-part>
                        <object-id xmlns:xlink="http://www.w3.org/1999/xlink" xlink:type="simple">http://species-id.net/wiki/Syllis_tyrrhena</object-id>
                        </tp:taxon-name><tp:taxon-authority>(Licher &amp; Kuper, 1998)</tp:taxon-authority><tp:nomenclature-citation-list><tp:nomenclature-citation><tp:taxon-name>Typosyllis tyrrhena</tp:taxon-name><comment> Licher and Kuper, 1998: 228, figs 1–4; <xref ref-type="bibr" rid="B92">Licher 2000</xref>: 140, figs 2, 14–16, 62–63; <xref ref-type="bibr" rid="B86">Kuper 2001</xref>: 58, figs 1a–b, 20–24. <xref ref-type="bibr" rid="B11">Amaral et al. 2005</xref>: 162, figs a–f on same page.</comment></tp:nomenclature-citation><tp:nomenclature-citation><tp:taxon-name>Syllis tyrrhena</tp:taxon-name><comment>: <xref ref-type="bibr" rid="B128">San Martín 2003</xref>: 379, fig. 207.</comment></tp:nomenclature-citation></tp:nomenclature-citation-list></tp:nomenclature><tp:treatment-sec sec-type="Material examined"><title>Material examined.</title><p>Elounda, Crete, Greece: CELB-10b-08 (1 ind.) [coll. 11.6.2008].</p></tp:treatment-sec><tp:treatment-sec sec-type="Type locality"><title>Type locality.</title><p>Island of Elba, Italy (western Mediterranean Sea).</p></tp:treatment-sec><tp:treatment-sec sec-type="Distribution"><title>Distribution.</title><p>Brazil (<xref ref-type="bibr" rid="B11">Amaral et al. 2005</xref>), Mediterranean Sea:  WB, AS. New record for the eastern Mediterranean Sea.</p></tp:treatment-sec><tp:treatment-sec sec-type="Habitat"><title>Habitat.</title><p>Until 13 m depth, in sandy substrates of mixed grain sizes (<xref ref-type="bibr" rid="B93">Licher and Kuper 1998</xref>), on rocks among algae (this study).</p></tp:treatment-sec><ref-list><ref id="B92"><mixed-citation xmlns:xlink="http://www.w3.org/1999/xlink" xlink:type="simple"><person-group><name name-style="western"><surname>Licher</surname><given-names>F</given-names></name></person-group> (<year>2000</year>)<article-title> Revision der Gattung <italic>Typosyllis</italic> Langerhans, 1879 (Polychaeta: Syllidae). Morphologie, Taxonomie und Phylogenie.</article-title><source>Abhandlungen der Senckenbergischen Naturforschenden Gesellschaft </source><volume>551</volume>: <fpage>1</fpage>-<lpage>336</lpage>.</mixed-citation></ref><ref id="B86"><mixed-citation xmlns:xlink="http://www.w3.org/1999/xlink" xlink:type="simple"><person-group><name name-style="western"><surname>Kuper</surname><given-names>M</given-names></name></person-group> (<year>2001</year>)<source> Ultrastrukturuntersuchungen der Segmentalorgane, der Spermien und der Brutpflegestrukturen innerhalb der Syllidae (Annelida: Polychaeta). Osnabrück, Germany: Universität Osnabrück. </source><ext-link ext-link-type="uri" xlink:href="http://d-nb.info/964507099/34" xlink:type="simple">http://d-nb.info/964507099/34</ext-link></mixed-citation></ref><ref id="B11"><mixed-citation xmlns:xlink="http://www.w3.org/1999/xlink" xlink:type="simple"><person-group><name name-style="western"><surname>Amaral</surname><given-names>ACZ</given-names></name><name name-style="western"><surname>Rizzo</surname><given-names>AE</given-names></name><name name-style="western"><surname>Arruda</surname><given-names>EP</given-names></name></person-group> (<year>2005</year>)<source> Manual de Identificação dos Invertebrados Marinhos da Região Sudeste-Sul do Brasil, volume 1. São Paolo: Edusp, 288 pp. </source><ext-link ext-link-type="uri" xlink:href="http://books.google.de/books?id=SUOjxxkSIysC" xlink:type="simple">http://books.google.de/books?id=SUOjxxkSIysC</ext-link></mixed-citation></ref><ref id="B128"><mixed-citation xmlns:xlink="http://www.w3.org/1999/xlink" xlink:type="simple"><person-group><name name-style="western"><surname>San Martín</surname><given-names>G</given-names></name></person-group> (<year>2003</year>)<source> Annelida, Polychaeta II: Syllidae. In: Ramos MA et al. (Eds) Fauna Ibérica, vol. 21.</source><publisher-name>Museo Nacional de Ciencias Naturales. CSIC</publisher-name>, <publisher-loc>Madrid</publisher-loc>, <lpage>554</lpage> pp.</mixed-citation></ref><ref id="B93"><mixed-citation xmlns:xlink="http://www.w3.org/1999/xlink" xlink:type="simple"><person-group><name name-style="western"><surname>Licher</surname><given-names>F</given-names></name><name name-style="western"><surname>Kuper</surname><given-names>M</given-names></name></person-group> (<year>1998</year>)<article-title> <italic>Typosyllis tyrrhena</italic> (Polychaeta, Syllidae, Syllinae), a new species from the island Elba, Tyrrhenian Sea.</article-title><source>Italian Journal of Zoology </source><volume>65</volume>: <fpage>227</fpage>-<lpage>233</lpage>. doi: <ext-link ext-link-type="uri" xlink:href="http://dx.doi.org/10.1080/11250009809386750" xlink:type="simple">10.1080/11250009809386750</ext-link></mixed-citation></ref></ref-list></tp:taxon-treatment>
