# Supplementary material for: An account of the taxonomy and distribution of Syllidae (Annelida, Polychaetes) in the eastern Mediterranean, with notes on the genus Prosphaerosyllis San Martín, 1984 in the Mediterranean
Source: Zookeys. 2011 Nov 28;(150):281–326. doi: 10.3897/zookeys.150.2146 (PMC3234442; doi:10.3897/zookeys.150.2146)
Supplement: XML Treatment for Syllis westheidei [file zookeys.150.2146-treatment40.xml]

<!DOCTYPE tp:taxon-treatment
  PUBLIC "-//TaxonX//DTD Taxonomic Treatment Publishing DTD v0 20100105//EN" "tax-treatment-NSO.dtd">
<tp:taxon-treatment xmlns:tp="http://www.plazi.org/taxpub"><tp:treatment-meta><mixed-citation publication-type="journal"><person-group><name><surname>Faulwetter</surname><given-names>Sarah</given-names></name><name><surname>Chatzigeorgiou</surname><given-names>Georgios</given-names></name><name><surname>Galil</surname><given-names>Bella S.</given-names></name><name><surname>Arvanitidis</surname><given-names>Christos</given-names></name></person-group><article-title>An account of the taxonomy and distribution of Syllidae (Annelida, Polychaetes) in the eastern  Mediterranean, with notes on the genus 
                    <italic>Prosphaerosyllis</italic> San Martín, 1984 in the Mediterranean</article-title><source>Zookeys</source><day>28</day><month>11</month><year>2011</year><volume>2011</volume><issue>150</issue><fpage>281</fpage><lpage>326</lpage><pub-id pub-id-type="doi">10.3897/zookeys.150.2146</pub-id></mixed-citation></tp:treatment-meta><tp:nomenclature><tp:taxon-name>
                            <tp:taxon-name-part taxon-name-part-type="genus">Syllis</tp:taxon-name-part>
                            <tp:taxon-name-part taxon-name-part-type="species">westheidei</tp:taxon-name-part>
                        <object-id xmlns:xlink="http://www.w3.org/1999/xlink" xlink:type="simple">http://species-id.net/wiki/Syllis_westheidei</object-id>
                        </tp:taxon-name><tp:taxon-authority>San Martín, 1984</tp:taxon-authority><tp:nomenclature-citation-list><tp:nomenclature-citation><tp:taxon-name>Syllis westheidei</tp:taxon-name><comment> San Martín, 1984b: 403, figs 108–109; 2003: 436, figs 240–241; <xref ref-type="bibr" rid="B31">Çinar 1999</xref>: 310, fig. 4.141.</comment></tp:nomenclature-citation><tp:nomenclature-citation><tp:taxon-name>Typosyllis westheidei</tp:taxon-name><comment>: <xref ref-type="bibr" rid="B92">Licher 2000</xref>: 111, fig. 51; <xref ref-type="bibr" rid="B28">Böggemann and Westheide 2004</xref>: 418.</comment></tp:nomenclature-citation><tp:nomenclature-citation><tp:taxon-name>Typosyllis variegata</tp:taxon-name><comment>: <xref ref-type="bibr" rid="B148">Westheide 1974a</xref>: 51, figs 21–22. (Non <italic><tp:taxon-name>Syllis variegata</tp:taxon-name></italic> Grube, 1860).</comment></tp:nomenclature-citation></tp:nomenclature-citation-list></tp:nomenclature><tp:treatment-sec sec-type="Material examined"><title>Material examined.</title><p>Alykes, Crete, Greece: CALB-15d-08 (1 ind.) [coll. 17.6.2008].</p></tp:treatment-sec><tp:treatment-sec sec-type="Type locality"><title>Type locality.</title><p>Balearic Islands (western Mediterranean Sea).</p></tp:treatment-sec><tp:treatment-sec sec-type="Distribution"><title>Distribution.</title><p>Pacific Ocean (Galápagos Islands), Red Sea, Mediterranean: WB, CB, AD, AS. New record for the Greek coast.</p></tp:treatment-sec><tp:treatment-sec sec-type="Habitat"><title>Habitat.</title><p>Shallow subtidal depths, on hard substrates, among photophilic algae, in <italic><tp:taxon-name>Posidonia oceanica</tp:taxon-name></italic> rhizomes and vermetid reefs.</p></tp:treatment-sec><ref-list><ref id="B31"><mixed-citation xmlns:xlink="http://www.w3.org/1999/xlink" xlink:type="simple"><person-group><name name-style="western"><surname>Çinar</surname><given-names>ME</given-names></name></person-group> (<year>1999</year>)<source> Türkiye’nin Ege Denizi sahillerinde dağılım gösteren syllidae (Polychaeta-Annelida) türlerinin taksonomisi ve ekolojisi. Phd Thesis, Izmir, Turkey: Ege University. </source><ext-link ext-link-type="uri" xlink:href="http://www.belgeler.com/blg/26fl/turkiye-nin-ege-denizi-sahillerinde-dagilim-gosteren-syllidae-polychaeta-annelido-turlerinin-taksonomisi-ve-ekolojisi-taxonomy-and-ecology-of-syllidae-polychaeta-annelido-distrubuted-along-the-turkish-aegeon-coast" xlink:type="simple">http://www.belgeler.com/blg/26fl/turkiye-nin-ege-denizi-sahillerinde-dagilim-gosteren-syllidae-polychaeta-annelido-turlerinin-taksonomisi-ve-ekolojisi-taxonomy-and-ecology-of-syllidae-polychaeta-annelido-distrubuted-along-the-turkish-aegeon-coast</ext-link></mixed-citation></ref><ref id="B92"><mixed-citation xmlns:xlink="http://www.w3.org/1999/xlink" xlink:type="simple"><person-group><name name-style="western"><surname>Licher</surname><given-names>F</given-names></name></person-group> (<year>2000</year>)<article-title> Revision der Gattung <italic>Typosyllis</italic> Langerhans, 1879 (Polychaeta: Syllidae). Morphologie, Taxonomie und Phylogenie.</article-title><source>Abhandlungen der Senckenbergischen Naturforschenden Gesellschaft </source><volume>551</volume>: <fpage>1</fpage>-<lpage>336</lpage>.</mixed-citation></ref><ref id="B28"><mixed-citation xmlns:xlink="http://www.w3.org/1999/xlink" xlink:type="simple"><person-group><name name-style="western"><surname>Böggemann</surname><given-names>M</given-names></name><name name-style="western"><surname>Westheide</surname><given-names>W</given-names></name></person-group> (<year>2004</year>)<article-title> Interstitial Syllidae (Annelida: Polychaeta) from Mahe (Seychelles).</article-title><source>Journal of Natural History </source><volume>38</volume>: <fpage>403</fpage>-<lpage>446</lpage>.</mixed-citation></ref><ref id="B148"><mixed-citation xmlns:xlink="http://www.w3.org/1999/xlink" xlink:type="simple"><person-group><name name-style="western"><surname>Westheide</surname><given-names>W</given-names></name></person-group> (<year>1974a</year>)<article-title> Interstitielle Fauna von Galapagos. XI. Pisionidae, Hesionidae, Pilargidae, Syllidae (Polychaeta).</article-title><source>Mikrofauna des Meeresbodens </source><volume>44</volume>: <fpage>1</fpage>-<lpage>146</lpage>.</mixed-citation></ref></ref-list></tp:taxon-treatment>
