# Supplementary material for: An account of the taxonomy and distribution of Syllidae (Annelida, Polychaetes) in the eastern Mediterranean, with notes on the genus Prosphaerosyllis San Martín, 1984 in the Mediterranean
Source: Zookeys. 2011 Nov 28;(150):281–326. doi: 10.3897/zookeys.150.2146 (PMC3234442; doi:10.3897/zookeys.150.2146)
Supplement: XML Treatment for Trypanosyllis coeliaca [file zookeys.150.2146-treatment42.xml]

<!DOCTYPE tp:taxon-treatment
  PUBLIC "-//TaxonX//DTD Taxonomic Treatment Publishing DTD v0 20100105//EN" "tax-treatment-NSO.dtd">
<tp:taxon-treatment xmlns:tp="http://www.plazi.org/taxpub"><tp:treatment-meta><mixed-citation publication-type="journal"><person-group><name><surname>Faulwetter</surname><given-names>Sarah</given-names></name><name><surname>Chatzigeorgiou</surname><given-names>Georgios</given-names></name><name><surname>Galil</surname><given-names>Bella S.</given-names></name><name><surname>Arvanitidis</surname><given-names>Christos</given-names></name></person-group><article-title>An account of the taxonomy and distribution of Syllidae (Annelida, Polychaetes) in the eastern  Mediterranean, with notes on the genus 
                    <italic>Prosphaerosyllis</italic> San Martín, 1984 in the Mediterranean</article-title><source>Zookeys</source><day>28</day><month>11</month><year>2011</year><volume>2011</volume><issue>150</issue><fpage>281</fpage><lpage>326</lpage><pub-id pub-id-type="doi">10.3897/zookeys.150.2146</pub-id></mixed-citation></tp:treatment-meta><tp:nomenclature><tp:taxon-name>
                            <tp:taxon-name-part taxon-name-part-type="genus">Trypanosyllis</tp:taxon-name-part>
                            <tp:taxon-name-part taxon-name-part-type="species">coeliaca</tp:taxon-name-part>
                        <object-id xmlns:xlink="http://www.w3.org/1999/xlink" xlink:type="simple">http://species-id.net/wiki/Trypanosyllis_coeliaca</object-id>
                        </tp:taxon-name><tp:taxon-authority>Claparède, 1868</tp:taxon-authority><tp:nomenclature-citation-list><tp:nomenclature-citation><tp:taxon-name>Trypanosyllis coeliaca</tp:taxon-name><comment><xref ref-type="bibr" rid="B41">Claparède 1868</xref>: 513, pl. 13, fig. 3; <xref ref-type="bibr" rid="B53">Fauvel 1923</xref>: 270, figs 101f–h; <xref ref-type="bibr" rid="B42">Cognetti 1957</xref>: 27, fig. 5a; 1961: 296, <xref ref-type="bibr" rid="B69">Hartmann-Schröder 1979</xref>: 78; <xref ref-type="bibr" rid="B114">Perkins 1981</xref>: 1155, figs 33–34; <xref ref-type="bibr" rid="B29">Campoy 1982</xref>: 354; <xref ref-type="bibr" rid="B147">Uebelacker 1984</xref>: 93, fig. 88; <xref ref-type="bibr" rid="B124">San Martín 1984b</xref>: 274, fig. 63; 2003: 308, figs 169–170; <xref ref-type="bibr" rid="B13">Arvanitidis 1994</xref>: 109; <xref ref-type="bibr" rid="B31">Çinar 1999</xref>: 316, fig. 4.144; <xref ref-type="bibr" rid="B35">Çinar and Ergen 2003</xref>: 789.</comment></tp:nomenclature-citation><tp:nomenclature-citation><tp:taxon-name>Pseudosyllis brevipennis</tp:taxon-name><comment> Grube, 1863: 44, pl. 4, fig. 5.</comment></tp:nomenclature-citation></tp:nomenclature-citation-list></tp:nomenclature><tp:treatment-sec sec-type="Material examined"><title>Material examined.</title><p>Haifa Bay, Israel, eastern Mediterranean Sea, Station ALA-IL-7 (1 ind.) [coll. 11.10.2009]. Alykes, Crete, Greece: CALA-10b-08 (1 ind.), CALB-10c-08 (1 ind.) [coll. 17.6.2008]; CALA-5a-08 (1 ind.), CALB-1d-08 (2 ind.), CALB-5a-08 (1 ind.) [coll. 18.6.2008]. Elounda, Crete, Greece: CELA-15b-07 (1 ind.), CELA-15c-07 (1 ind.) [coll. 26.9.2007]; CELB-5c-07 (1 ind.), CELA-10a-07 (1 ind.), CELB-10c-07 (1 ind.) [coll. 27.9.2007]; CELB-1a-07 (2 ind.), CELB-1e-07 (1 ind.) [coll. 29.9.2007]; CELB-10b-08 (1 ind.), CELA-15a-08 (1 ind.) [coll. 17.6.2008]; CELB-1b-08 (1 ind.), CELA-5b-08 (1 ind.), CELA-5c-08 (1 ind.), CELB-5c-08 (1 ind.), CELA-5d-08 (2 ind.) [coll. 18.6.2008].</p></tp:treatment-sec><tp:treatment-sec sec-type="Type locality"><title>Type locality.</title><p>Gulf of Naples (western Mediterranean Sea).</p></tp:treatment-sec><tp:treatment-sec sec-type="Distribution"><title>Distribution.</title><p>Circumtropical. Mediterranean Sea: WB, CB, AD, AS, LB. New record for the Israeli coast.</p></tp:treatment-sec><tp:treatment-sec sec-type="Habitat"><title>Habitat.</title><p>From infralitoral depths to 760 m, on hard substrates, among algae, corals, hydrozoans, sponges and <italic><tp:taxon-name>Posidonia oceanica</tp:taxon-name></italic> rhizomes, in vermetid reefs, in coarse sand.</p></tp:treatment-sec><tp:treatment-sec sec-type="Remarks"><title>Remarks.</title><p>Specimens from Greece have a faint or no visible trepan. Individuals without trepan but otherwise identical to <italic><tp:taxon-name>Trypanosyllis coeliaca</tp:taxon-name></italic> have in the past been identified as <italic><tp:taxon-name>Pseudosyllis brevipennis</tp:taxon-name></italic> Grube, 1863, but according to <xref ref-type="bibr" rid="B128">San Martín (2003)</xref> the absence of the trepan can be attributed to a number of reasons, including loss, and <italic><tp:taxon-name>Pseudosyllis brevipennis</tp:taxon-name></italic> is regarded as a synonym of <italic><tp:taxon-name>Trypanosyllis coeliaca</tp:taxon-name></italic>.</p></tp:treatment-sec><ref-list><ref id="B41"><mixed-citation xmlns:xlink="http://www.w3.org/1999/xlink" xlink:type="simple"><person-group><name name-style="western"><surname>Claparède</surname><given-names>É</given-names></name></person-group> (<year>1868</year>)<article-title> Les annélides chétopodes du Golfe de Naples.</article-title><source>Mémoires de la Société de physique et d’histoire naturelle de Genève </source><volume>20</volume>: <fpage>313</fpage>-<lpage>584</lpage>. <ext-link ext-link-type="uri" xlink:href="http://biodiversitylibrary.org/item/18576" xlink:type="simple">http://biodiversitylibrary.org/item/18576</ext-link></mixed-citation></ref><ref id="B53"><mixed-citation xmlns:xlink="http://www.w3.org/1999/xlink" xlink:type="simple"><person-group><name name-style="western"><surname>Fauvel</surname><given-names>P</given-names></name></person-group> (<year>1923</year>)<source> Polychètes errantes. Faune de France, Paris, 488 pp. <ext-link ext-link-type="uri" xlink:href="http://www.faunedefrance.org/bibliotheque/docs/P.FAUVEL" xlink:type="simple">http://www.faunedefrance.org/bibliotheque/docs/P.FAUVEL</ext-link>(FdeFr05)Polychetes-errantes.pdf.</source></mixed-citation></ref><ref id="B42"><mixed-citation xmlns:xlink="http://www.w3.org/1999/xlink" xlink:type="simple"><person-group><name name-style="western"><surname>Cognetti</surname><given-names>G</given-names></name></person-group> (<year>1957</year>)<article-title> I Sillidi del Golfo di Napoli.</article-title><source>Pubblicazioni della Stazione Zoologica di Napoli </source><volume>30</volume>: <fpage>1</fpage>-<lpage>100</lpage>.</mixed-citation></ref><ref id="B69"><mixed-citation xmlns:xlink="http://www.w3.org/1999/xlink" xlink:type="simple"><person-group><name name-style="western"><surname>Hartmann-Schröder</surname><given-names>G</given-names></name></person-group> (<year>1979</year>)<article-title> Die Polychaeten der tropischen Nordwestküste Australiens (zwischen Derby im Norden und Port Hedland im Süden).</article-title><source>Mitteilungen aus dem Hamburgischen zoologischen Museum und Institut </source><volume>76</volume>: <fpage>77</fpage>-<lpage>218</lpage>.</mixed-citation></ref><ref id="B114"><mixed-citation xmlns:xlink="http://www.w3.org/1999/xlink" xlink:type="simple"><person-group><name name-style="western"><surname>Perkins</surname><given-names>TH</given-names></name></person-group> (<year>1981</year>)<article-title> Syllidae, principally from Florida, with descriptions of a new genus and twenty-one new species.</article-title><source>Proceedings of the Biological Society of Washington </source><volume>93</volume>: <fpage>1080</fpage>-<lpage>1172</lpage>. <ext-link ext-link-type="uri" xlink:href="http://biostor.org/reference/73932" xlink:type="simple">http://biostor.org/reference/73932</ext-link></mixed-citation></ref><ref id="B29"><mixed-citation xmlns:xlink="http://www.w3.org/1999/xlink" xlink:type="simple"><person-group><name name-style="western"><surname>Campoy</surname><given-names>A</given-names></name></person-group> (<year>1982</year>)<article-title> Fauna de Espana de Anelidos Poliquetos de la Peninsula Iberica.</article-title><source>Publicaciones de Biologia de la Universidad de Navarra </source><volume>7</volume>: <fpage>1</fpage>-<lpage>780</lpage>. <ext-link ext-link-type="uri" xlink:href="http://hdl.handle.net/10171/11773" xlink:type="simple">http://hdl.handle.net/10171/11773</ext-link>, <ext-link ext-link-type="uri" xlink:href="http://hdl.handle.net/10171/11777" xlink:type="simple">http://hdl.handle.net/10171/11777</ext-link></mixed-citation></ref><ref id="B147"><mixed-citation xmlns:xlink="http://www.w3.org/1999/xlink" xlink:type="simple"><person-group><name name-style="western"><surname>Uebelacker</surname><given-names>JM</given-names></name></person-group> (<year>1984</year>)<source> Family Syllidae Grube, 1850. In: Uebelacker JM, Johnson PG (Eds) Taxonomic Guide to the Polychaetes of the Northern Gulf of Mexico, Volume V. Barry A. Vittor &amp; Associates, Alabama, 30.31–30.151. </source><ext-link ext-link-type="uri" xlink:href="http://biodiversitylibrary.org/page/3248872" xlink:type="simple">http://biodiversitylibrary.org/page/3248872</ext-link></mixed-citation></ref><ref id="B124"><mixed-citation xmlns:xlink="http://www.w3.org/1999/xlink" xlink:type="simple"><person-group><name name-style="western"><surname>San Martín</surname><given-names>G</given-names></name></person-group> (<year>1984b</year>)<source> Estudio biogeográfico, faunistico y sistemático de los poliquetos de la familia Silidos (Syllidae: Polychaeta) en Baleares. PhD Thesis, Madrid, Spain: Universidad Complutense de Madrid.</source></mixed-citation></ref><ref id="B13"><mixed-citation xmlns:xlink="http://www.w3.org/1999/xlink" xlink:type="simple"><person-group><name name-style="western"><surname>Arvanitidis</surname><given-names>C</given-names></name></person-group> (<year>1994</year>)<source> Systematic and bionomic study of the macrobenthic polychaetes (Annelida, Polychaeta) of the North Aegean. PhD Thesis, Thessaloniki, Greece: Aristotle University of Thessaloniki. </source><ext-link ext-link-type="uri" xlink:href="http://phdtheses.ekt.gr/eadd/handle/10442/5045" xlink:type="simple">http://phdtheses.ekt.gr/eadd/handle/10442/5045</ext-link></mixed-citation></ref><ref id="B31"><mixed-citation xmlns:xlink="http://www.w3.org/1999/xlink" xlink:type="simple"><person-group><name name-style="western"><surname>Çinar</surname><given-names>ME</given-names></name></person-group> (<year>1999</year>)<source> Türkiye’nin Ege Denizi sahillerinde dağılım gösteren syllidae (Polychaeta-Annelida) türlerinin taksonomisi ve ekolojisi. Phd Thesis, Izmir, Turkey: Ege University. </source><ext-link ext-link-type="uri" xlink:href="http://www.belgeler.com/blg/26fl/turkiye-nin-ege-denizi-sahillerinde-dagilim-gosteren-syllidae-polychaeta-annelido-turlerinin-taksonomisi-ve-ekolojisi-taxonomy-and-ecology-of-syllidae-polychaeta-annelido-distrubuted-along-the-turkish-aegeon-coast" xlink:type="simple">http://www.belgeler.com/blg/26fl/turkiye-nin-ege-denizi-sahillerinde-dagilim-gosteren-syllidae-polychaeta-annelido-turlerinin-taksonomisi-ve-ekolojisi-taxonomy-and-ecology-of-syllidae-polychaeta-annelido-distrubuted-along-the-turkish-aegeon-coast</ext-link></mixed-citation></ref><ref id="B35"><mixed-citation xmlns:xlink="http://www.w3.org/1999/xlink" xlink:type="simple"><person-group><name name-style="western"><surname>Çinar</surname><given-names>ME</given-names></name><name name-style="western"><surname>Ergen</surname><given-names>Z</given-names></name></person-group> (<year>2003</year>)<article-title> Eusyllinae and Syllinae (Annelida: Polychaeta) from northern Cyprus (Eastern Mediterranean Sea) with a checklist of species reported from the Levant Sea.</article-title><source>Bulletin of Marine Science </source><volume>72</volume>: <fpage>769</fpage>-<lpage>793</lpage>. <ext-link ext-link-type="uri" xlink:href="http://www.ingentaconnect.com/content/umrsmas/bullmar/2003/00000072/00000003/art00010" xlink:type="simple">http://www.ingentaconnect.com/content/umrsmas/bullmar/2003/00000072/00000003/art00010</ext-link></mixed-citation></ref><ref id="B128"><mixed-citation xmlns:xlink="http://www.w3.org/1999/xlink" xlink:type="simple"><person-group><name name-style="western"><surname>San Martín</surname><given-names>G</given-names></name></person-group> (<year>2003</year>)<source> Annelida, Polychaeta II: Syllidae. In: Ramos MA et al. (Eds) Fauna Ibérica, vol. 21.</source><publisher-name>Museo Nacional de Ciencias Naturales. CSIC</publisher-name>, <publisher-loc>Madrid</publisher-loc>, <lpage>554</lpage> pp.</mixed-citation></ref></ref-list></tp:taxon-treatment>
